# Supplementary material for: KAP1 targets actively transcribed genomic loci to exert pleomorphic effects on RNA polymerase II activity
Source: Philos Trans R Soc Lond B Biol Sci. 2020 Feb 10;375(1795):20190334. doi: 10.1098/rstb.2019.0334 (PMC7061982; doi:10.1098/rstb.2019.0334)
Supplement: Supplementary Table [file rstb20190334supp2.xlsx]

## Sheet: K562 tagged-KAP1 MSMS
Results: K562 - FLAG-HA KAP1 IP vs CONTROL MSMS, both in nuclear extracts and in chromatin fraction
MOCK NE				KAP1 NE				MOCK CS				KAP1 CS
Gene Symbol	Peptides count - Unique	Peptides count - Total		Gene Symbol	Peptides count - Unique	Peptides count - Total		Gene Symbol	Peptides count - Unique	Peptides count - Total		Gene Symbol	Peptides count - Unique	Peptides count - Total
THRAP3	27	39		TRIM28	25	159		THRAP3	18	25		TRIM28	37	371
BCLAF1	19	36		THRAP3	31	50		HNRNPU	16	23		HSPA5	28	39
SF3A1	10	12		BCLAF1	23	42		BCLAF1	13	17		HSPA8	15	34
HNRNPU	9	13		HSPA5	23	31		HSPA5	11	14		THRAP3	18	23
HSPA5	9	11		HSPA8	16	28		SRSF1	9	11		DDX21	20	21
ACACA	8	10		HSPA1A	13	21		DDX21	9	10		DDB1	17	20
ILF2	6	7		HNRNPU	9	13		RBBP4	8	8		HNRNPU	16	20
RNMT	6	6		SRSF1	8	12		ILF2	7	8		HSPA9	13	20
AZGP1	6	6		HSPA1L	6	12		HIST1H1C	6	10		HSPA1A	12	19
SF3B3	5	6		MAGEC2	6	10		HSPA9	6	8		HIST1H2BA	4	19
HIST1H1C	5	6		HSPA9	8	10		SF3B3	6	7		CBX1	8	18
FUS	4	5		RUVBL1	9	9		CSDA	5	7		CBX3	8	18
POLDIP3	4	4		CKAP5	8	9		HIST1H1B	5	6		HIST1H2BB	5	18
HSPA8	4	4		SF3A1	8	9		RBMX	5	6		RSF1	12	15
ACTA2	4	4		POLDIP3	7	9		RPS4X	5	5		CBX5	10	15
ALYREF	3	5		WDR26	7	8		HNRNPA2B1	5	5		HNRNPA2B1	13	15
CIRBP	3	4		HNRNPA2B1	7	8		HIST1H2BB	4	11		SRSF1	9	13
HNRNPA2B1	3	4		RNMT	7	8		HIST1H1A	4	8		HSPA1L	7	13
HSPA2	3	3		DDX21	7	8		HIST1H2BA	4	7		HIST1H1C	6	13
ACTB	3	3		CBX3	6	8		SF3B1	4	6		TOP2A	12	12
H1FX	3	3		HADHA	6	7		HIST1H4A	4	6		MTA2	12	12
SF3B1	3	3		ARMC8	5	7		ACTA2	4	6		LMNA	11	12
CAT	3	3		ERH	4	7		FUS	4	5		HIST1H1A	5	12
HSPA1L	3	3		RBBP4	6	6		DHX15	4	5		HEATR1	11	11
ELAVL1	3	3		CBX5	5	6		HSPA8	4	5		RSL1D1	10	11
HIST1H1A	3	3		RUVBL2	5	6		HNRNPA3	4	5		SMARCE1	8	11
SRSF1	3	3		SRSF5	4	6		ACACA	4	5		RBMX	8	10
IGKC	2	4		CBX1	2	6		ENO1	4	5		SMARCA5	9	9
HIST1H4A	2	4		HSPA2	6	6		CIRBP	4	4		BCLAF1	9	9
ERH	2	4		SF3B3	5	6		H1FX	4	4		HSPA2	7	9
TXN	2	3		CIRBP	4	6		RNMT	4	4		NOP58	7	8
PRDX2	2	3		ALYREF	3	6		MTA2	4	4		POGK	5	8
HIST1H2BB	2	3		IPO8	5	5		ALYREF	3	5		MCM6	7	8
BCLAF1	2	3		SYMPK	4	5		GAPDH	3	5		HNRNPA3	7	8
HIST3H3	2	3		44M2.3	3	5		RUVBL1	3	5		SF3B1	7	8
HIST1H2AA	2	2		FUS	4	5		LDHA	3	4		HIST1H4A	4	8
EEF1A1	2	2		ACACA	4	5		VIM	3	4		HP1BP3	6	7
HSPA9	2	2		KDM1A	4	4		PCNP	3	4		MAGEC2	5	7
PRDX1	2	2		HADHB	4	4		HIST1H1D	3	4		HNRNPC	4	7
RUVBL1	2	2		DHX15	4	4		CBX3	3	3		H2AFY	7	7
GAR1	2	2		DDB1	4	4		HSPA2	3	3		SF3B3	7	7
RPS25	2	2		RANBP9	3	4		RCL1	3	3		RBBP4	6	7
IGHG1	2	2		RBMX	3	4		EEF1A1	3	3		RUVBL1	6	7
SNRPA1	2	2		CSTF2	3	4		DKC1	3	3		DHX15	6	7
BLMH	2	2		RANBP10	2	4		H2AFY	3	3		RPS4X	6	7
MDM2	1	3		PRMT1	4	4		AZGP1	3	3		SF3A1	5	7
IGLL5	1	3		ELAVL1	4	4		EBNA1BP2	3	3		ZNF8	6	6
SHROOM3	1	3		ILF2	4	4		RSL1D1	3	3		NCL	6	6
HIST1H2AB	1	2		HNRNPA3	3	4		GAR1	3	3		SRSF5	5	6
CBX3	1	2		HIST1H1C	3	4		ACTB	2	3		MCM4	5	6
C2orf49	1	2		HNRNPA1L2	2	4		HSPA1A	2	3		CUL4A	5	6
HBB	1	2		HIST1H2BB	2	4		HIST1H1E	2	3		ZNF485	4	6
HBA1	1	1		HSPB1	3	3		TFAM	2	3		KPNA2	4	6
RPS3	1	1		YPEL5	3	3		HIST1H2AA	2	3		HIST1H1B	5	6
HNRNPD	1	1		HCFC1	3	3		POF1B	2	3		ACTL6A	4	6
CCNK	1	1		ZNF160	2	3		HNRNPA1L2	2	2		ACTA2	3	6
HIST1H1B	1	1		MAEA	2	3		HSPA1L	2	2		CCDC86	5	5
RPS4X	1	1		RCL1	2	3		TXN	2	2		ZNF160	4	5
LTF	1	1		AZGP1	3	3		HSPB1	2	2		CCNL2	4	5
EEF1G	1	1		TUBA1A	3	3		TUBA1A	2	2		RUVBL2	4	5
ANXA2	1	1		RPS25	3	3		SF3A1	2	2		GNB2L1	4	5
GGCT	1	1		HIST1H2BA	3	3		ERH	2	2		FBL	4	5
IGHA1	1	1		ACTA2	3	3		ANXA2	2	2		FUS	5	5
HNRNPA1L2	1	1		HNRNPA0	2	3		CAT	2	2		HSPB1	5	5
CNTLN	1	1		CAT	2	3		SF3B2	2	2		TUBA1A	5	5
CEP112	1	1		SF3B2	2	3		UBA52	2	2		H1FX	4	5
DDX21	1	1		MDM2	2	3		RPS14	2	2		CIRBP	4	5
GAPDH	1	1		HNRNPD	2	3		HIST3H3	2	2		HNRNPA1L2	4	5
CHD3	1	1		PRDX2	2	3		ANXA1	2	2		GAPDH	4	5
CPA4	1	1		IGLL5	1	3		PKM	2	2		CAT	4	5
CKAP5	1	1		MKLN1	2	2		IGHG1	2	2		CSDA	4	5
NCCRP1	1	1		WDR5	2	2		NCCRP1	2	2		NOP56	4	5
HSP90AB2P	1	1		HNRNPR	2	2		BLMH	2	2		EEF1A1	3	5
RPL31	1	1		PRMT5	2	2		IGLL5	1	3		HIST3H3	3	5
EIF4A1	1	1		UBA52	2	2		SNRPE	1	3		HNRNPA0	4	4
SRSF7	1	1		HP1BP3	2	2		CNTLN	1	3		SRSF4	4	4
TUBA1A	1	1		HNRNPH1	2	2		RPL14	1	2		MKI67IP	4	4
HSP90B1	1	1		ZNF8	2	2		GGCT	1	2		HNRNPUL2	4	4
CLP1	1	1		C16orf80	2	2		DMBT1	1	2		YBX1	3	4
DDX17	1	1		KPNB1	2	2		SRSF3	1	2		SNRPB	2	4
XP32	1	1		ZNF141	1	2		C2orf49	1	2		SAFB	2	4
SF3B2	1	1		DMBT1	1	2		UTP3	1	2		MDM2	2	4
PRMT1	1	1		IGKV4-1	1	2		EEF1G	1	2		ALYREF	4	4
RPS14	1	1		CDSN	1	2		SNRPD2	1	2		ANXA1	4	4
HNRNPA3	1	1		RPA1	1	2		SBSN	1	1		RCL1	4	4
ACTL6A	1	1		KPNA2	1	2		HIST1H2AB	1	1		DKC1	4	4
ZMYM3	1	1		ZNHIT6	1	2		HBB	1	1		KRR1	3	4
HIST1H2BA	1	1		EIF4B	1	2		SNRPD3	1	1		ILF2	3	4
RPS8	1	1		HIST1H1A	2	2		SUGT1	1	1		ACTB	3	4
SPHKAP	1	1		TXN	2	2		PIP	1	1		SF3B2	3	4
ALOX12B	1	1		SF3B1	2	2		RPL31	1	1		PRDX2	3	4
SF3A3	1	1		HIST1H2AA	2	2		KRR1	1	1		AZGP1	3	4
HNRNPA0	1	1		GAPDH	2	2		HNRNPD	1	1		HIST1H2AA	2	4
RPS3A	1	1		BCLAF1	1	2		SMARCE1	1	1		HIST1H2AB	1	4
				HIST1H2AB	1	2		PRDX1	1	1		HIST1H1E	1	4
				CNTLN	1	2		IGHA1	1	1		SAP30BP	3	3
				RPS3	1	2		HSP90AB2P	1	1		HDAC1	3	3
				PRSS3	1	1		CKM	1	1		PRMT5	3	3
				PC	1	1		RPL11	1	1		HNRNPR	3	3
				HDAC1	1	1		LTF	1	1		RANBP9	2	3
				HNRNPAB	1	1		RPS25	1	1		KPNB1	2	3
				LYZ	1	1		HNRNPAB	1	1		RBBP7	2	3
				AXL	1	1		KRT13	1	1		NPM1	2	3
				HNRNPK	1	1		PRDX2	1	1		CRNN	2	3
				ZNF316	1	1		PRSS3	1	1		ATP5B	2	3
				PPP1CA	1	1		HSP90B1	1	1		A2ML1	2	3
				MPG	1	1		IGKC	1	1		HIST1H2BC	2	3
				SMARCE1	1	1		NOL7	1	1		ZNHIT6	1	3
				MAGEB1	1	1		RPL29	1	1		ZNF286A	1	3
				SRSF3	1	1		LMNA	1	1		RPS3	3	3
				RFC4	1	1		YWHAB	1	1		RPS16	3	3
				CPSF2	1	1		NOP56	1	1		RNMT	3	3
				DIMT1	1	1		PPIA	1	1		RBM10	3	3
				TFAM	1	1		ACTL6A	1	1		RPL31	3	3
				HIST1H2BC	1	1		SRSF7	1	1		ACACA	3	3
				GNB2L1	1	1		MCM6	1	1		HIST1H1D	3	3
				RFC2	1	1		ZMYM3	1	1		SNRPE	2	3
				RPS16	1	1		RPS8	1	1		TXN	2	3
				APOD	1	1		RPS3	1	1		ZNF184	2	2
				GID4	1	1		RPS16	1	1		SMARCC1	2	2
				GAK	1	1		RPL24	1	1		HNRNPH1	2	2
				PRICKLE3	1	1		BPTF	1	1		HNRNPCL1	2	2
				CCNK	1	1		RBM10	1	1		HNRNPK	2	2
				EEF1A1	1	1		OTOF	1	1		MTA1	2	2
				GAR1	1	1						FABP5	2	2
				HIST1H1B	1	1						ATP5A1	2	2
				GGCT	1	1						ILF3	2	2
				HSP90AB2P	1	1						ZNF688	2	2
				RPS4X	1	1						ZNF250	2	2
				C2orf49	1	1						HNRNPA1	2	2
				SRSF7	1	1						ZNF316	2	2
				ACTL6A	1	1						SMARCA1	2	2
				HIST1H4A	1	1						HAL	2	2
				ACTB	1	1						WDR26	2	2
				HSP90B1	1	1						FBLL1	2	2
				SNRPA1	1	1						ZNF670	2	2
				HIST3H3	1	1						HSPD1	2	2
				XP32	1	1						CDK11A	2	2
				HBB	1	1						RPS6	2	2
				DDX17	1	1						ARID1A	2	2
												CDSN	1	2
												44M2.3	1	2
												VIM	2	2
												SRSF3	2	2
												HSP90AB2P	2	2
												UBA52	2	2
												SNRPD2	2	2
												GGCT	2	2
												RPS25	2	2
												SRSF7	2	2
												RPS14	2	2
												BLMH	2	2
												POF1B	2	2
												EBNA1BP2	2	2
												IGLL5	1	2
												RPL24	1	2
												CNTLN	1	2
												H2AFY2	1	1
												TRA2B	1	1
												PARP1	1	1
												VTN	1	1
												HBA1	1	1
												ZNF141	1	1
												ELAVL1	1	1
												HSP90AA1	1	1
												RPS20	1	1
												CHTOP	1	1
												RPS23	1	1
												HNRNPM	1	1
												ZNF655	1	1
												SNRPD1	1	1
												H2AFV	1	1
												HDAC2	1	1
												FAM179B	1	1
												TNXB	1	1
												ZNF792	1	1
												RPL23	1	1
												NUP43	1	1
												NHP2	1	1
												CPA4	1	1
												BCLAF1	1	1
												GCFC1	1	1
												CUL4B	1	1
												RPS2	1	1
												HCFC1	1	1
												SMAP1	1	1
												KY	1	1
												ZNF124	1	1
												PSMB5	1	1
												LAMC2	1	1
												RFC4	1	1
												RALYL	1	1
												EPS8L1	1	1
												OBSCN	1	1
												PFKL	1	1
												ZNF600	1	1
												MB	1	1
												HSP90AB3P	1	1
												POFUT1	1	1
												MCM2	1	1
												2015-09-11	1	1
												MPHOSPH8	1	1
												DDX41	1	1
												CSTB	1	1
												TRA2A	1	1
												PPP1CC	1	1
												SNRNP40	1	1
												TUBB	1	1
												ZNF669	1	1
												EIF6	1	1
												ELMO1	1	1
												IGKV4-1	1	1
												PCDHGC3	1	1
												CALML3	1	1
												NXN	1	1
												CSTF2	1	1
												CCT3	1	1
												RBM8A	1	1
												SPRR3	1	1
												ZNF480	1	1
												SNRPF	1	1
												ASAP2	1	1
												RPL23A	1	1
												DOCK8	1	1
												ST7	1	1
												HADHA	1	1
												XP32	1	1
												EIF4B	1	1
												WASL	1	1
												EIF4A3	1	1
												DNAH9	1	1
												ZFP90	1	1
												EXOC3L4	1	1
												RPL8	1	1
												TEKT4	1	1
												KIF1A	1	1
												PSMA2	1	1
												DDX27	1	1
												PRPF19	1	1
												ANAPC10	1	1
												HSPA14	1	1
												ZNF354A	1	1
												RALY	1	1
												C1orf168	1	1
												FAM179A	1	1
												CAPN1	1	1
												ACO1	1	1
												LPIN3	1	1
												ZNF274	1	1
												AHNAK	1	1
												BCL7A	1	1
												SCYL2	1	1
												ST6GAL1	1	1
												SEH1L	1	1
												ALDOA	1	1
												ZNF649	1	1
												VSTM4	1	1
												IDI2-AS1	1	1
												POTEKP	1	1
												HIST2H3PS2	1	1
												ZNF317	1	1
												GOLGA6L3	1	1
												RTKN2	1	1
												CTCF	1	1
												HNRNPF	1	1
												TUBB1	1	1
												GLRA3	1	1
												MAGEB1	1	1
												RDBP	1	1
												ZNF34	1	1
												TONSL	1	1
												ARAP1	1	1
												MNDA	1	1
												TTLL6	1	1
												KDM1A	1	1
												MAGIX	1	1
												F13A1	1	1
												RARS2	1	1
												PHTF1	1	1
												AHCTF1	1	1
												DSE	1	1
												ZNF250	1	1
												RILPL1	1	1
												MAGEA9	1	1
												OLFML2B	1	1
												HEMGN	1	1
												ZC3H11A	1	1
												CEP290	1	1
												TTLL12	1	1
												WDR82	1	1
												VWA5B2	1	1
												METAP1	1	1
												ANKRD31	1	1
												REXO4	1	1
												SYNCRIP	1	1
												RPS3A	1	1
												SMARCB1	1	1
												HSP90AB1	1	1
												PCNXL4	1	1
												OR10K1	1	1
												RPL6	1	1
												USP13	1	1
												TEX10	1	1
												ZNF273	1	1
												DDX50	1	1
												NECAB1	1	1
												DTD1	1	1
												ZSWIM1	1	1
												FLCN	1	1
												CHAF1B	1	1
												FAM48B1	1	1
												AKAP5	1	1
												BUB3	1	1
												NUMA1	1	1
												C9orf131	1	1
												TANK	1	1
												GSTA1	1	1
												FAM53C	1	1
												PODNL1	1	1
												IPO4	1	1
												SMARCA4	1	1
												DVL1L1	1	1
												PABPN1	1	1
												RPL14	1	1
												PRSS3	1	1
												HNRNPD	1	1
												SBSN	1	1
												HNRNPAB	1	1
												SNRPD3	1	1
												ANXA2	1	1
												TFAM	1	1
												NCCRP1	1	1
												PIP	1	1
												RPL29	1	1
												HBB	1	1
												RPL11	1	1
												ENO1	1	1
												KRT13	1	1
												C2orf49	1	1
												IGHA1	1	1
												YWHAB	1	1
												LTF	1	1
												NOL7	1	1
												PCNP	1	1
												HSP90B1	1	1
												GAR1	1	1
												RPS8	1	1

## Sheet: H1 hESC Endogenous KAP1 MSMS
Results: H1 hESC - Endogenous KAP1 IP MSMS - P-value (KAP1 IP vs control) < 0.01				NORMALIZED PEPTIDE COUNT
				IgG control IP			KAP1 IP
Identified Proteins	UniProt Accession Number	Molecular Weight	T-Test (P-Value)	H1hESC_IgG_replicate1	H1hESC_IgG_replicate2	H1hESC_IgG_replicate3	H1hESC_KAP1_IP_replicate1	H1hESC_KAP1_IP_replicate2	H1hESC_KAP1_IP_replicate3
Transcription intermediary factor 1-beta OS=Homo sapiens GN=TRIM28 PE=1 SV=5	Q13263	89 kDa	95 % (0.00033)	14	30	45	584	775	659
Fatty acid synthase OS=Homo sapiens GN=FASN PE=1 SV=3	P49327	273 kDa	95 % (0.00095)	72	182	261	655	682	733
Heat shock protein HSP 90-beta OS=Homo sapiens GN=HSP90AB1 PE=1 SV=4	P08238	83 kDa	95 % (0.0064)	33	48	90	388	302	233
DNA-dependent protein kinase catalytic subunit OS=Homo sapiens GN=PRKDC PE=1 SV=3	P78527	469 kDa	95 % (0.00037)	0	57	67	314	289	331
LINE-1 type transposase domain-containing protein 1 OS=Homo sapiens GN=L1TD1 PE=1 SV=1	Q5T7N2	99 kDa	95 % (0.0049)	2	46	65	188	268	194
Cytoplasmic dynein 1 heavy chain 1 OS=Homo sapiens GN=DYNC1H1 PE=1 SV=5	Q14204	532 kDa	95 % (0.0011)	0	42	20	345	243	280
Tubulin alpha-1B chain OS=Homo sapiens GN=TUBA1B PE=1 SV=1	P68363	50 kDa	95 % (0.0019)	9	24	39	138	193	151
Clathrin heavy chain 1 OS=Homo sapiens GN=CLTC PE=1 SV=5	Q00610 (+1)	192 kDa	95 % (0.0028)	4	41	60	156	184	149
Tubulin alpha-1A chain OS=Homo sapiens GN=TUBA1A PE=1 SV=1	Q71U36	50 kDa	95 % (0.0022)	9	21	35	127	184	144
ATP-citrate synthase OS=Homo sapiens GN=ACLY PE=1 SV=3	P53396	121 kDa	95 % (0.0070)	15	42	58	175	175	117
Tubulin beta chain OS=Homo sapiens GN=TUBB PE=3 SV=1	F8VW92 (+2)	49 kDa	95 % (0.00068)	3	16	31	140	171	135
Tubulin beta-2B chain OS=Homo sapiens GN=TUBB2B PE=1 SV=1	Q9BVA1	50 kDa	95 % (0.00066)	2	14	26	124	154	122
Isoform 3 of Heterogeneous nuclear ribonucleoprotein K OS=Homo sapiens GN=HNRNPK	P61978-3	49 kDa	95 % (0.0020)	7	31	38	113	151	125
Tubulin beta-4B chain OS=Homo sapiens GN=TUBB4B PE=1 SV=1	P68371	50 kDa	95 % (0.00086)	3	16	30	124	147	114
Heterogeneous nuclear ribonucleoprotein U OS=Homo sapiens GN=HNRNPU PE=1 SV=6	Q00839	91 kDa	95 % (0.0029)	7	14	38	102	145	117
Tubulin alpha-4A chain OS=Homo sapiens GN=TUBA4A PE=2 SV=1	A8MUB1 (+1)	48 kDa	95 % (0.0016)	6	17	27	99	131	99
Keratin, type II cytoskeletal 8 OS=Homo sapiens GN=KRT8 PE=3 SV=1	F8VXB4 (+1)	57 kDa	95 % (0.0021)	77	64	77	113	129	116
Poly [ADP-ribose] polymerase 1 OS=Homo sapiens GN=PARP1 PE=1 SV=4	P09874	113 kDa	95 % (0.0012)	3	24	33	141	127	109
Isoform 4 of DNA topoisomerase 2-alpha OS=Homo sapiens GN=TOP2A	P11388-4 (+3)	183 kDa	95 % (0.0025)	1	30	43	109	126	136
Midasin OS=Homo sapiens GN=MDN1 PE=1 SV=2	Q9NU22	633 kDa	95 % (< 0.00010)	0	13	6	130	121	136
Tubulin beta-4A chain OS=Homo sapiens GN=TUBB4A PE=1 SV=2	P04350	50 kDa	95 % (0.0039)	1	11	22	85	116	76
E3 SUMO-protein ligase RanBP2 OS=Homo sapiens GN=RANBP2 PE=1 SV=2	P49792	358 kDa	95 % (0.0047)	0	6	19	75	110	130
Nucleolar RNA helicase 2 OS=Homo sapiens GN=DDX21 PE=1 SV=5	Q9NR30	87 kDa	95 % (0.0078)	0	10	35	69	106	92
Isoform 2 of Heterogeneous nuclear ribonucleoprotein M OS=Homo sapiens GN=HNRNPM	P52272-2 (+1)	74 kDa	95 % (0.0077)	0	29	56	114	105	110
Pyruvate kinase isozymes M1/M2 OS=Homo sapiens GN=PKM PE=1 SV=4	P14618	58 kDa	95 % (0.00093)	10	23	32	100	103	85
Translational activator GCN1 OS=Homo sapiens GN=GCN1L1 PE=1 SV=6	Q92616	293 kDa	95 % (0.0012)	0	10	11	137	102	151
40S ribosomal protein S3 OS=Homo sapiens GN=RPS3 PE=1 SV=2	P23396	27 kDa	95 % (0.0016)	9	11	20	82	102	72
DNA replication licensing factor MCM3 OS=Homo sapiens GN=MCM3 PE=1 SV=3	P25205	91 kDa	95 % (0.0026)	1	14	23	72	101	80
Isoform 3 of E3 ubiquitin-protein ligase UBR4 OS=Homo sapiens GN=UBR4	Q5T4S7-3 (+2)	572 kDa	95 % (0.0014)	0	5	3	152	98	127
Heterogeneous nuclear ribonucleoproteins C1/C2 OS=Homo sapiens GN=HNRNPC PE=1 SV=4	P07910	34 kDa	95 % (0.00036)	9	20	25	81	94	94
Bifunctional glutamate/proline--tRNA ligase OS=Homo sapiens GN=EPRS PE=1 SV=5	P07814	171 kDa	95 % (0.0017)	1	23	28	109	93	87
Eukaryotic initiation factor 4A-I OS=Homo sapiens GN=EIF4A1 PE=1 SV=1	P60842	46 kDa	95 % (0.00067)	0	12	8	70	93	77
Isoform M1 of Pyruvate kinase isozymes M1/M2 OS=Homo sapiens GN=PKM	P14618-2	58 kDa	95 % (0.0011)	9	21	29	95	92	77
Tubulin beta-3 chain OS=Homo sapiens GN=TUBB3 PE=1 SV=2	Q13509	50 kDa	95 % (0.00064)	1	10	17	71	91	81
Insulin-like growth factor 2 mRNA-binding protein 1 OS=Homo sapiens GN=IGF2BP1 PE=1 SV=2	Q9NZI8	63 kDa	95 % (0.0045)	0	17	28	68	88	69
U5 small nuclear ribonucleoprotein 200 kDa helicase OS=Homo sapiens GN=SNRNP200 PE=1 SV=2	O75643	245 kDa	95 % (0.0021)	1	24	32	101	86	107
DNA (cytosine-5)-methyltransferase 3B OS=Homo sapiens GN=DNMT3B PE=1 SV=1	Q9UBC3	96 kDa	95 % (0.0052)	0	8	19	55	86	64
Probable ATP-dependent RNA helicase DDX5 OS=Homo sapiens GN=DDX5 PE=1 SV=1	P17844	69 kDa	95 % (0.0060)	0	11	18	53	86	65
ATP-dependent RNA helicase DDX3X OS=Homo sapiens GN=DDX3X PE=1 SV=3	O00571	73 kDa	95 % (0.0096)	0	18	20	55	82	55
Keratin, type I cytoskeletal 18 OS=Homo sapiens GN=KRT18 PE=1 SV=2	P05783	48 kDa	95 % (0.0051)	8	27	30	66	81	64
DNA mismatch repair protein Msh6 OS=Homo sapiens GN=MSH6 PE=1 SV=2	P52701	153 kDa	95 % (0.0036)	0	8	28	62	79	74
Pre-mRNA-processing-splicing factor 8 OS=Homo sapiens GN=PRPF8 PE=1 SV=2	Q6P2Q9	274 kDa	95 % (0.0034)	0	12	20	117	75	92
General transcription factor II-I OS=Homo sapiens GN=GTF2I PE=1 SV=2	P78347 (+3)	112 kDa	95 % (0.0049)	0	8	20	58	74	50
Heterogeneous nuclear ribonucleoprotein L OS=Homo sapiens GN=HNRNPL PE=1 SV=2	P14866	64 kDa	95 % (0.0038)	0	7	10	56	73	45
DNA replication licensing factor MCM6 OS=Homo sapiens GN=MCM6 PE=1 SV=1	Q14566	93 kDa	95 % (0.0052)	0	10	28	63	72	57
Probable ATP-dependent RNA helicase DDX17 OS=Homo sapiens GN=DDX17 PE=3 SV=1	H3BLZ8	80 kDa	95 % (0.0063)	0	14	20	47	72	64
Acetyl-CoA carboxylase 1 OS=Homo sapiens GN=ACACA PE=1 SV=2	Q13085	266 kDa	95 % (0.0018)	0	15	18	83	70	98
DNA topoisomerase 2-beta OS=Homo sapiens GN=TOP2B PE=1 SV=3	Q02880 (+1)	183 kDa	95 % (0.0059)	0	10	23	49	70	71
Staphylococcal nuclease domain-containing protein 1 OS=Homo sapiens GN=SND1 PE=1 SV=1	Q7KZF4	102 kDa	95 % (0.0016)	0	11	23	63	69	62
Ubiquitin-40S ribosomal protein S27a OS=Homo sapiens GN=RPS27A PE=1 SV=2	P62979	18 kDa	95 % (0.0022)	11	13	31	63	68	74
Insulin-like growth factor 2 mRNA-binding protein 3 OS=Homo sapiens GN=IGF2BP3 PE=1 SV=2	O00425	64 kDa	95 % (0.0063)	0	10	15	42	68	68
60S ribosomal protein L3 OS=Homo sapiens GN=RPL3 PE=1 SV=2	P39023	46 kDa	95 % (0.0085)	0	15	5	37	66	55
60 kDa heat shock protein, mitochondrial OS=Homo sapiens GN=HSPD1 PE=1 SV=2	P10809	61 kDa	95 % (0.0046)	8	14	23	76	63	51
Tubulin beta-6 chain OS=Homo sapiens GN=TUBB6 PE=1 SV=1	Q9BUF5	50 kDa	95 % (0.0079)	0	6	14	37	63	47
40S ribosomal protein S4, X isoform OS=Homo sapiens GN=RPS4X PE=1 SV=2	P62701	30 kDa	95 % (0.0031)	3	12	19	68	62	48
Chromodomain-helicase-DNA-binding protein 4 OS=Homo sapiens GN=CHD4 PE=4 SV=1	F5GWX5 (+2)	217 kDa	95 % (0.0039)	0	1	3	64	62	100
Heterogeneous nuclear ribonucleoprotein H OS=Homo sapiens GN=HNRNPH1 PE=4 SV=1	G8JLB6 (+1)	51 kDa	95 % (0.0013)	0	5	12	49	62	47
DNA replication licensing factor MCM5 OS=Homo sapiens GN=MCM5 PE=1 SV=5	P33992	82 kDa	95 % (0.0019)	4	8	24	68	61	57
60S ribosomal protein L5 OS=Homo sapiens GN=RPL5 PE=1 SV=3	P46777	34 kDa	95 % (0.0039)	0	6	13	40	61	61
Alpha-aminoadipic semialdehyde synthase, mitochondrial OS=Homo sapiens GN=AASS PE=1 SV=1	Q9UDR5	102 kDa	95 % (0.0058)	0	4	12	47	59	35
Eukaryotic translation initiation factor 3 subunit C OS=Homo sapiens GN=EIF3C PE=1 SV=1	Q99613	105 kDa	95 % (0.0088)	0	5	17	42	59	38
D-3-phosphoglycerate dehydrogenase OS=Homo sapiens GN=PHGDH PE=1 SV=4	O43175	57 kDa	95 % (0.00059)	0	3	10	67	58	51
DNA replication licensing factor MCM4 OS=Homo sapiens GN=MCM4 PE=1 SV=5	P33991	97 kDa	95 % (0.0028)	0	10	17	55	56	43
Drebrin OS=Homo sapiens GN=DBN1 PE=1 SV=4	Q16643	71 kDa	95 % (0.00042)	1	6	8	46	56	45
Hexokinase-1 OS=Homo sapiens GN=HK1 PE=1 SV=3	P19367	102 kDa	95 % (0.0088)	0	17	22	46	56	45
40S ribosomal protein S3a OS=Homo sapiens GN=RPS3A PE=1 SV=2	P61247	30 kDa	95 % (0.00089)	2	9	9	51	55	41
Sodium/potassium-transporting ATPase subunit alpha-1 OS=Homo sapiens GN=ATP1A1 PE=3 SV=1	F5H3A1 (+1)	113 kDa	95 % (0.00049)	0	4	8	63	54	48
ADP/ATP translocase 3 OS=Homo sapiens GN=SLC25A6 PE=1 SV=4	P12236	33 kDa	95 % (0.0043)	4	6	10	60	54	36
Transcription activator BRG1 OS=Homo sapiens GN=SMARCA4 PE=1 SV=2	P51532 (+5)	185 kDa	95 % (0.0090)	0	5	15	34	53	60
Myb-binding protein 1A OS=Homo sapiens GN=MYBBP1A PE=1 SV=2	Q9BQG0 (+1)	149 kDa	95 % (0.00059)	0	2	4	57	52	41
DNA mismatch repair protein Msh2 OS=Homo sapiens GN=MSH2 PE=1 SV=1	P43246	105 kDa	95 % (0.0068)	1	5	15	33	52	42
Elongation factor 1-gamma OS=Homo sapiens GN=EEF1G PE=1 SV=3	P26641	50 kDa	95 % (0.0039)	0	5	5	62	50	36
ADP/ATP translocase 2 OS=Homo sapiens GN=SLC25A5 PE=1 SV=7	P05141	33 kDa	95 % (0.0030)	5	4	12	57	49	37
Microtubule-actin cross-linking factor 1, isoforms 1/2/3/5 OS=Homo sapiens GN=MACF1 PE=4 SV=1	H3BPE1 (+1)	857 kDa	95 % (0.0072)	1	2	2	41	49	76
Peptidyl-prolyl cis-trans isomerase FKBP4 OS=Homo sapiens GN=FKBP4 PE=1 SV=3	Q02790	52 kDa	95 % (0.0025)	0	0	9	39	49	33
DNA topoisomerase 1 OS=Homo sapiens GN=TOP1 PE=1 SV=2	P11387	91 kDa	95 % (0.0015)	0	1	3	32	49	45
Valine--tRNA ligase OS=Homo sapiens GN=VARS PE=1 SV=4	P26640	140 kDa	95 % (0.0083)	0	8	18	35	48	38
40S ribosomal protein S18 OS=Homo sapiens GN=RPS18 PE=1 SV=3	P62269	18 kDa	95 % (0.0029)	1	3	12	33	48	43
78 kDa glucose-regulated protein OS=Homo sapiens GN=HSPA5 PE=1 SV=2	P11021	72 kDa	95 % (0.0036)	6	14	19	50	47	38
Exportin-1 OS=Homo sapiens GN=XPO1 PE=1 SV=1	O14980	123 kDa	95 % (0.0088)	0	1	10	46	47	26
Coatomer subunit beta OS=Homo sapiens GN=COPB1 PE=1 SV=3	P53618	107 kDa	95 % (0.0081)	0	3	16	34	47	34
40S ribosomal protein S2 OS=Homo sapiens GN=RPS2 PE=1 SV=2	P15880	31 kDa	95 % (0.0041)	0	6	9	39	46	29
T-complex protein 1 subunit gamma OS=Homo sapiens GN=CCT3 PE=1 SV=4	P49368	61 kDa	95 % (0.0022)	3	12	17	46	45	39
T-complex protein 1 subunit zeta OS=Homo sapiens GN=CCT6A PE=1 SV=3	P40227	58 kDa	95 % (0.0073)	1	14	17	43	45	34
Elongation factor Tu, mitochondrial OS=Homo sapiens GN=TUFM PE=1 SV=2	P49411	50 kDa	95 % (0.0022)	0	1	6	34	44	29
Leucine-rich repeat-containing protein 47 OS=Homo sapiens GN=LRRC47 PE=1 SV=1	Q8N1G4	63 kDa	95 % (0.0062)	0	2	11	28	44	33
Eukaryotic initiation factor 4A-III OS=Homo sapiens GN=EIF4A3 PE=1 SV=4	P38919	47 kDa	95 % (0.0096)	0	3	4	25	44	26
Probable ubiquitin carboxyl-terminal hydrolase FAF-X OS=Homo sapiens GN=USP9X PE=1 SV=3	Q93008 (+1)	292 kDa	95 % (0.0024)	0	3	7	68	43	64
Heat shock 70 kDa protein 4 OS=Homo sapiens GN=HSPA4 PE=1 SV=4	P34932	94 kDa	95 % (0.0093)	5	9	12	66	43	39
Eukaryotic initiation factor 4A-II OS=Homo sapiens GN=EIF4A2 PE=1 SV=2	Q14240 (+1)	46 kDa	95 % (0.00042)	0	7	5	37	43	35
T-complex protein 1 subunit theta OS=Homo sapiens GN=CCT8 PE=1 SV=4	P50990	60 kDa	95 % (0.0067)	6	8	15	53	42	33
T-complex protein 1 subunit alpha OS=Homo sapiens GN=TCP1 PE=1 SV=1	P17987	60 kDa	95 % (0.0051)	2	8	12	49	42	31
Nucleolar protein 56 OS=Homo sapiens GN=NOP56 PE=1 SV=4	O00567	66 kDa	95 % (0.0018)	0	0	6	38	42	28
ATP synthase subunit alpha, mitochondrial OS=Homo sapiens GN=ATP5A1 PE=1 SV=1	P25705	60 kDa	95 % (< 0.00010)	2	5	5	44	41	48
26S proteasome non-ATPase regulatory subunit 2 OS=Homo sapiens GN=PSMD2 PE=1 SV=3	Q13200	100 kDa	95 % (0.0021)	0	4	9	38	41	29
40S ribosomal protein S16 OS=Homo sapiens GN=RPS16 PE=1 SV=2	P62249	16 kDa	95 % (0.00065)	3	7	9	37	41	32
Heterogeneous nuclear ribonucleoprotein F OS=Homo sapiens GN=HNRNPF PE=1 SV=3	P52597	46 kDa	95 % (0.0029)	0	4	6	26	41	35
Sarcoplasmic/endoplasmic reticulum calcium ATPase 2 OS=Homo sapiens GN=ATP2A2 PE=1 SV=1	P16615	115 kDa	95 % (0.00089)	0	1	9	42	40	33
Calcium-binding mitochondrial carrier protein Aralar2 OS=Homo sapiens GN=SLC25A13 PE=1 SV=2	Q9UJS0 (+1)	74 kDa	95 % (0.0033)	0	5	14	33	40	44
Probable global transcription activator SNF2L1 OS=Homo sapiens GN=SMARCA1 PE=1 SV=2	P28370 (+1)	123 kDa	95 % (0.0059)	0	6	11	29	40	28
Microtubule-associated protein 1B OS=Homo sapiens GN=MAP1B PE=1 SV=2	P46821	271 kDa	95 % (0.0013)	0	0	3	44	39	58
Protein RRP5 homolog OS=Homo sapiens GN=PDCD11 PE=1 SV=3	Q14690	209 kDa	95 % (0.00016)	0	5	3	44	39	48
Heterogeneous nuclear ribonucleoprotein H2 OS=Homo sapiens GN=HNRNPH2 PE=1 SV=1	P55795	49 kDa	95 % (0.00082)	0	4	6	34	39	29
RanBP2-like and GRIP domain-containing protein 3 OS=Homo sapiens GN=RGPD3 PE=2 SV=2	A6NKT7 (+1)	197 kDa	95 % (0.0086)	1	1	6	22	39	43
ADP/ATP translocase 1 OS=Homo sapiens GN=SLC25A4 PE=1 SV=4	P12235	33 kDa	95 % (0.0089)	4	4	8	45	36	24
Isoform LCRMP-4 of Dihydropyrimidinase-related protein 3 OS=Homo sapiens GN=DPYSL3	Q14195-2	74 kDa	95 % (0.0045)	6	3	12	44	36	29
E3 ubiquitin-protein ligase TRIM71 OS=Homo sapiens GN=TRIM71 PE=2 SV=1	Q2Q1W2	93 kDa	95 % (0.0087)	0	2	8	20	36	29
Threonine--tRNA ligase, cytoplasmic OS=Homo sapiens GN=TARS PE=1 SV=3	P26639	83 kDa	95 % (0.0069)	3	6	17	40	35	30
Nuclear pore complex protein Nup205 OS=Homo sapiens GN=NUP205 PE=1 SV=3	Q92621	228 kDa	95 % (0.0012)	0	7	11	38	35	43
Structural maintenance of chromosomes protein 2 OS=Homo sapiens GN=SMC2 PE=1 SV=2	O95347	136 kDa	95 % (0.0054)	1	3	9	37	35	23
Importin-9 OS=Homo sapiens GN=IPO9 PE=1 SV=3	Q96P70	116 kDa	95 % (0.0064)	0	5	11	28	35	24
26S protease regulatory subunit 8 OS=Homo sapiens GN=PSMC5 PE=1 SV=1	P62195	46 kDa	95 % (0.0017)	0	0	0	25	35	23
DNA repair protein RAD50 OS=Homo sapiens GN=RAD50 PE=1 SV=1	Q92878 (+1)	154 kDa	95 % (0.0033)	0	3	12	42	34	31
PC4 and SFRS1-interacting protein OS=Homo sapiens GN=PSIP1 PE=1 SV=1	O75475	60 kDa	95 % (0.0074)	0	4	11	25	34	24
RNA-binding protein Raly OS=Homo sapiens GN=RALY PE=1 SV=1	Q9UKM9	32 kDa	95 % (0.0029)	0	3	6	22	34	29
FACT complex subunit SSRP1 OS=Homo sapiens GN=SSRP1 PE=1 SV=1	Q08945	81 kDa	95 % (0.0018)	0	4	9	34	33	26
Programmed cell death 6-interacting protein OS=Homo sapiens GN=PDCD6IP PE=1 SV=1	Q8WUM4 (+1)	96 kDa	95 % (0.0017)	0	0	2	28	33	21
Adenosylhomocysteinase OS=Homo sapiens GN=AHCY PE=1 SV=4	P23526	48 kDa	95 % (0.0020)	0	3	3	39	32	25
Cold shock domain-containing protein E1 OS=Homo sapiens GN=CSDE1 PE=4 SV=1	E9PGZ0 (+3)	91 kDa	95 % (0.0078)	0	4	13	37	32	25
Developmental pluripotency-associated protein 4 OS=Homo sapiens GN=DPPA4 PE=1 SV=2	Q7L190	34 kDa	95 % (0.00027)	0	0	5	28	32	27
40S ribosomal protein S9 OS=Homo sapiens GN=RPS9 PE=1 SV=3	P46781	23 kDa	95 % (0.00097)	0	2	10	36	31	33
Poly(rC)-binding protein 1 OS=Homo sapiens GN=PCBP1 PE=1 SV=2	Q15365	37 kDa	95 % (0.0025)	2	7	8	36	31	25
26S protease regulatory subunit 4 OS=Homo sapiens GN=PSMC1 PE=1 SV=1	P62191	49 kDa	95 % (0.00013)	0	0	0	31	31	25
Asparagine--tRNA ligase, cytoplasmic OS=Homo sapiens GN=NARS PE=1 SV=1	O43776	63 kDa	95 % (0.0028)	0	5	5	31	31	21
Tight junction protein ZO-2 OS=Homo sapiens GN=TJP2 PE=1 SV=2	Q9UDY2 (+2)	134 kDa	95 % (0.0023)	0	2	10	29	31	25
Trifunctional enzyme subunit alpha, mitochondrial OS=Homo sapiens GN=HADHA PE=1 SV=2	P40939	83 kDa	95 % (0.00072)	0	1	8	27	31	29
Isoform 2 of Putative ATP-dependent RNA helicase DHX30 OS=Homo sapiens GN=DHX30	Q7L2E3-2	136 kDa	95 % (0.0095)	0	1	6	17	31	22
DNA (cytosine-5)-methyltransferase 1 OS=Homo sapiens GN=DNMT1 PE=1 SV=2	P26358	183 kDa	95 % (0.0026)	0	3	8	46	30	40
Isoform 3 of Poly(rC)-binding protein 2 OS=Homo sapiens GN=PCBP2	Q15366-3 (+1)	38 kDa	95 % (0.0032)	1	7	11	32	30	25
Cytoplasmic FMR1-interacting protein 1 OS=Homo sapiens GN=CYFIP1 PE=1 SV=1	Q7L576	145 kDa	95 % (0.0060)	0	2	10	25	30	21
Interleukin enhancer-binding factor 2 OS=Homo sapiens GN=ILF2 PE=1 SV=2	Q12905	43 kDa	95 % (0.0015)	3	6	3	36	29	25
CCR4-NOT transcription complex subunit 1 OS=Homo sapiens GN=CNOT1 PE=1 SV=2	A5YKK6 (+1)	267 kDa	95 % (0.00017)	0	3	3	33	29	36
Nucleophosmin OS=Homo sapiens GN=NPM1 PE=1 SV=2	P06748	33 kDa	95 % (0.0013)	3	6	10	33	29	26
Isoform 5 of Septin-9 OS=Homo sapiens GN=SEPT9	Q9UHD8-5	65 kDa	95 % (0.0011)	0	2	9	32	29	27
Arginine--tRNA ligase, cytoplasmic OS=Homo sapiens GN=RARS PE=1 SV=2	P54136	75 kDa	95 % (0.0016)	0	3	5	32	29	22
Acetyl-CoA acetyltransferase, cytosolic OS=Homo sapiens GN=ACAT2 PE=1 SV=2	Q9BWD1	41 kDa	95 % (0.00058)	5	4	7	29	29	23
Ras GTPase-activating-like protein IQGAP2 OS=Homo sapiens GN=IQGAP2 PE=1 SV=4	Q13576	181 kDa	95 % (0.0053)	0	0	4	21	29	38
Isoform 2 of Insulin-like growth factor 2 mRNA-binding protein 2 OS=Homo sapiens GN=IGF2BP2	Q9Y6M1-1 (+2)	62 kDa	95 % (0.0054)	0	1	5	18	29	20
AP-2 complex subunit alpha-1 OS=Homo sapiens GN=AP2A1 PE=1 SV=3	O95782 (+1)	108 kDa	95 % (0.0060)	0	2	6	17	29	25
26S protease regulatory subunit 6B OS=Homo sapiens GN=PSMC4 PE=1 SV=2	P43686	47 kDa	95 % (0.0065)	0	0	0	15	29	20
26S proteasome non-ATPase regulatory subunit 3 OS=Homo sapiens GN=PSMD3 PE=1 SV=2	O43242	61 kDa	95 % (0.0031)	0	4	11	36	28	29
Glutamine--fructose-6-phosphate aminotransferase [isomerizing] 1 OS=Homo sapiens GN=GFPT1 PE=1 SV=3	Q06210 (+1)	79 kDa	95 % (0.0035)	0	0	7	30	28	20
Superkiller viralicidic activity 2-like 2 OS=Homo sapiens GN=SKIV2L2 PE=1 SV=3	P42285	118 kDa	95 % (0.00038)	0	2	6	27	28	24
Activating signal cointegrator 1 complex subunit 3 OS=Homo sapiens GN=ASCC3 PE=1 SV=3	Q8N3C0	251 kDa	95 % (0.0064)	0	4	7	26	28	42
60S ribosomal protein L10 OS=Homo sapiens GN=RPL10 PE=1 SV=4	P27635	25 kDa	95 % (0.0083)	0	2	4	17	28	17
HEAT repeat-containing protein 1 OS=Homo sapiens GN=HEATR1 PE=1 SV=3	Q9H583	242 kDa	95 % (0.0017)	0	1	3	41	27	40
ATP-binding cassette sub-family E member 1 OS=Homo sapiens GN=ABCE1 PE=1 SV=1	P61221	67 kDa	95 % (0.0036)	0	1	4	30	27	18
Isoform B of Phosphate carrier protein, mitochondrial OS=Homo sapiens GN=SLC25A3	Q00325-2	40 kDa	95 % (0.00040)	0	1	3	29	27	22
Isoform 2 of Kinesin-like protein KIF1A OS=Homo sapiens GN=KIF1A	Q12756-2 (+2)	203 kDa	95 % (0.00069)	0	4	7	25	27	30
Putative ribosomal RNA methyltransferase NOP2 OS=Homo sapiens GN=NOP2 PE=1 SV=2	P46087 (+1)	89 kDa	95 % (< 0.00010)	0	2	4	25	27	24
40S ribosomal protein S14 OS=Homo sapiens GN=RPS14 PE=1 SV=3	P62263	16 kDa	95 % (0.00018)	3	2	6	24	27	28
Tripeptidyl peptidase II OS=Homo sapiens GN=TPP2 PE=2 SV=1	Q5VZU9 (+1)	140 kDa	95 % (0.0017)	0	0	5	23	27	19
ATP-dependent RNA helicase DHX29 OS=Homo sapiens GN=DHX29 PE=1 SV=2	Q7Z478	155 kDa	95 % (0.0029)	0	3	4	20	27	18
40S ribosomal protein S10 OS=Homo sapiens GN=RPS10 PE=1 SV=1	P46783	19 kDa	95 % (0.0071)	0	0	3	39	26	21
ATP-binding cassette sub-family F member 1 OS=Homo sapiens GN=ABCF1 PE=1 SV=2	Q8NE71	96 kDa	95 % (0.00019)	0	3	5	30	26	27
60S ribosomal protein L24 OS=Homo sapiens GN=RPL24 PE=1 SV=1	P83731	18 kDa	95 % (0.0088)	0	5	7	21	26	16
Vimentin OS=Homo sapiens GN=VIM PE=1 SV=4	P08670	54 kDa	95 % (0.0014)	0	2	4	19	26	27
E3 ubiquitin-protein ligase HECTD1 OS=Homo sapiens GN=HECTD1 PE=1 SV=3	Q9ULT8	289 kDa	95 % (0.0018)	0	0	0	18	26	29
Rab3 GTPase-activating protein non-catalytic subunit OS=Homo sapiens GN=RAB3GAP2 PE=1 SV=1	Q9H2M9	156 kDa	95 % (0.0033)	0	3	5	17	26	25
Elongation factor 1-delta OS=Homo sapiens GN=EEF1D PE=1 SV=5	P29692	31 kDa	95 % (0.0030)	4	5	11	32	25	25
Proliferation-associated protein 2G4 OS=Homo sapiens GN=PA2G4 PE=1 SV=3	Q9UQ80	44 kDa	95 % (0.0015)	0	1	1	28	25	18
Nicotinamide phosphoribosyltransferase OS=Homo sapiens GN=NAMPT PE=1 SV=1	P43490	56 kDa	95 % (0.0014)	0	0	0	23	25	16
Vacuolar protein sorting-associated protein 35 OS=Homo sapiens GN=VPS35 PE=1 SV=2	Q96QK1	92 kDa	95 % (0.0069)	0	3	6	23	25	15
Fascin OS=Homo sapiens GN=FSCN1 PE=3 SV=1	J3KNT0 (+1)	52 kDa	95 % (0.0042)	0	0	2	22	25	14
CTP synthase 1 OS=Homo sapiens GN=CTPS1 PE=1 SV=2	P17812	67 kDa	95 % (0.0016)	0	2	6	21	25	19
Proliferating cell nuclear antigen OS=Homo sapiens GN=PCNA PE=1 SV=1	P12004	29 kDa	95 % (0.0035)	1	4	6	20	25	17
Isoform B of Ras GTPase-activating protein-binding protein 2 OS=Homo sapiens GN=G3BP2	Q9UN86-2	51 kDa	95 % (0.0034)	0	2	4	16	25	19
40S ribosomal protein S8 OS=Homo sapiens GN=RPS8 PE=4 SV=1	Q5JR95 (+1)	22 kDa	95 % (0.0033)	0	1	3	15	25	22
Asparagine synthetase OS=Homo sapiens GN=ASNS PE=4 SV=1	E9PCI3 (+1)	62 kDa	95 % (0.0031)	0	2	7	29	24	20
Fragile X mental retardation syndrome-related protein 1 OS=Homo sapiens GN=FXR1 PE=1 SV=3	P51114	70 kDa	95 % (0.0049)	0	0	5	27	24	16
Solute carrier family 2, facilitated glucose transporter member 1 OS=Homo sapiens GN=SLC2A1 PE=1 SV=2	P11166	54 kDa	95 % (0.0012)	1	3	3	26	24	18
26S protease regulatory subunit 7 OS=Homo sapiens GN=PSMC2 PE=1 SV=3	P35998	49 kDa	95 % (0.00016)	0	1	4	21	24	22
Lon protease homolog, mitochondrial OS=Homo sapiens GN=LONP1 PE=4 SV=1	K7EJE8 (+3)	93 kDa	95 % (0.0028)	0	1	3	19	24	15
Flap endonuclease 1 OS=Homo sapiens GN=FEN1 PE=1 SV=1	P39748	43 kDa	95 % (0.00054)	0	1	3	18	24	21
40S ribosomal protein S25 OS=Homo sapiens GN=RPS25 PE=1 SV=1	P62851	14 kDa	95 % (0.0029)	0	3	5	17	24	18
40S ribosomal protein S11 OS=Homo sapiens GN=RPS11 PE=1 SV=3	P62280	18 kDa	95 % (0.0027)	1	3	7	33	23	25
Actin-related protein 2 OS=Homo sapiens GN=ACTR2 PE=1 SV=1	P61160	45 kDa	95 % (0.00018)	3	3	4	19	23	23
TAR DNA-binding protein 43 OS=Homo sapiens GN=TARDBP PE=1 SV=1	Q13148 (+1)	45 kDa	95 % (0.00016)	0	0	0	18	23	22
ATP-dependent RNA helicase DDX19B OS=Homo sapiens GN=DDX19B PE=4 SV=1	H3BQK0 (+1)	55 kDa	95 % (0.0037)	0	0	0	17	23	13
Condensin complex subunit 3 OS=Homo sapiens GN=NCAPG PE=1 SV=1	Q9BPX3	114 kDa	95 % (0.0026)	0	0	2	15	23	16
60S ribosomal protein L13a OS=Homo sapiens GN=RPL13A PE=1 SV=2	P40429	24 kDa	95 % (0.0033)	0	1	1	26	22	15
60S ribosomal protein L9 OS=Homo sapiens GN=RPL9 PE=1 SV=1	P32969	22 kDa	95 % (< 0.00010)	0	1	2	24	22	23
26S protease regulatory subunit 6A OS=Homo sapiens GN=PSMC3 PE=1 SV=3	P17980	49 kDa	95 % (0.00056)	0	0	0	22	22	16
Spermatid perinuclear RNA-binding protein OS=Homo sapiens GN=STRBP PE=1 SV=1	Q96SI9 (+1)	74 kDa	95 % (0.0018)	1	1	8	20	22	21
Replication protein A 70 kDa DNA-binding subunit OS=Homo sapiens GN=RPA1 PE=1 SV=2	P27694	68 kDa	95 % (0.00087)	0	2	3	19	22	16
Far upstream element-binding protein 3 OS=Homo sapiens GN=FUBP3 PE=1 SV=2	Q96I24	62 kDa	95 % (0.00056)	2	1	5	18	22	22
Ubiquitin carboxyl-terminal hydrolase 5 OS=Homo sapiens GN=USP5 PE=1 SV=2	P45974 (+1)	96 kDa	95 % (0.0010)	0	1	5	18	22	18
Calpain-1 catalytic subunit OS=Homo sapiens GN=CAPN1 PE=1 SV=1	P07384	82 kDa	95 % (0.0014)	0	0	4	18	22	16
ATP-dependent RNA helicase DDX19A OS=Homo sapiens GN=DDX19A PE=1 SV=1	Q9NUU7	54 kDa	95 % (0.00083)	0	0	0	18	22	15
Long-chain-fatty-acid--CoA ligase 4 OS=Homo sapiens GN=ACSL4 PE=1 SV=2	O60488 (+1)	79 kDa	95 % (0.00087)	0	2	1	16	22	17
Sal-like protein 2 OS=Homo sapiens GN=SALL2 PE=1 SV=4	Q9Y467	105 kDa	95 % (0.0028)	0	1	3	14	22	17
Fanconi anemia group I protein OS=Homo sapiens GN=FANCI PE=1 SV=4	Q9NVI1	149 kDa	95 % (0.0076)	0	0	0	11	22	15
Cystathionine beta-synthase OS=Homo sapiens GN=CBS PE=1 SV=2	P35520 (+1)	61 kDa	95 % (0.0093)	1	4	5	29	21	16
ATPase, Na+/K+ transporting, alpha 2 (+) polypeptide OS=Homo sapiens GN=ATP1A2 PE=3 SV=1	B1AKY9 (+1)	111 kDa	95 % (0.00056)	0	4	3	27	21	23
tRNA-splicing ligase RtcB homolog OS=Homo sapiens GN=C22orf28 PE=1 SV=1	Q9Y3I0	55 kDa	95 % (0.00052)	0	0	0	24	21	17
Suppressor of G2 allele of SKP1 homolog OS=Homo sapiens GN=SUGT1 PE=1 SV=3	Q9Y2Z0	41 kDa	95 % (0.0019)	0	0	5	24	21	17
Ribonucleoside-diphosphate reductase large subunit OS=Homo sapiens GN=RRM1 PE=1 SV=1	P23921	90 kDa	95 % (0.0020)	0	0	3	23	21	15
Hexokinase-2 OS=Homo sapiens GN=HK2 PE=1 SV=2	P52789	102 kDa	95 % (0.0046)	0	5	10	22	21	22
Small subunit processome component 20 homolog OS=Homo sapiens GN=UTP20 PE=1 SV=3	O75691	318 kDa	95 % (0.00036)	0	0	1	21	21	27
Solute carrier family 2, facilitated glucose transporter member 3 OS=Homo sapiens GN=SLC2A3 PE=1 SV=1	P11169	54 kDa	95 % (0.00079)	0	3	5	20	21	25
6-phosphofructokinase OS=Homo sapiens GN=PFKM PE=3 SV=1	J3KNX3 (+1)	93 kDa	95 % (0.0078)	0	4	8	20	21	15
Band 4.1-like protein 2 OS=Homo sapiens GN=EPB41L2 PE=4 SV=1	E9PHY5	104 kDa	95 % (< 0.00010)	0	0	1	19	21	19
Exportin-T OS=Homo sapiens GN=XPOT PE=1 SV=2	O43592	110 kDa	95 % (0.0010)	0	1	3	15	21	18
Glutamine--fructose-6-phosphate aminotransferase [isomerizing] 2 OS=Homo sapiens GN=GFPT2 PE=1 SV=3	O94808	77 kDa	95 % (0.0075)	0	0	6	13	21	18
Isoform 4 of Cytosolic acyl coenzyme A thioester hydrolase OS=Homo sapiens GN=ACOT7	O00154-4	37 kDa	95 % (0.0086)	0	0	4	13	21	13
Lipopolysaccharide-responsive and beige-like anchor protein OS=Homo sapiens GN=LRBA PE=4 SV=1	F5H1X8 (+1)	318 kDa	95 % (0.0062)	0	0	0	32	20	40
Isoform 3 of Protein diaphanous homolog 1 OS=Homo sapiens GN=DIAPH1	O60610-3 (+2)	140 kDa	95 % (0.0089)	0	1	2	32	20	17
60S ribosomal protein L26-like 1 OS=Homo sapiens GN=RPL26L1 PE=1 SV=1	Q9UNX3	17 kDa	95 % (0.0068)	0	2	3	30	20	17
Alpha-centractin OS=Homo sapiens GN=ACTR1A PE=1 SV=1	P61163	43 kDa	95 % (0.00020)	1	3	2	25	20	22
Guanine nucleotide-binding protein subunit beta-2-like 1 OS=Homo sapiens GN=GNB2L1 PE=1 SV=3	P63244	35 kDa	95 % (0.0027)	4	4	6	25	20	17
Tryptophan--tRNA ligase, cytoplasmic OS=Homo sapiens GN=WARS PE=1 SV=2	P23381	53 kDa	95 % (0.0032)	0	0	0	23	20	13
Platelet-activating factor acetylhydrolase IB subunit alpha OS=Homo sapiens GN=PAFAH1B1 PE=1 SV=2	P43034	47 kDa	95 % (0.0020)	0	0	0	21	20	13
Isoform 2 of Cytoplasmic FMR1-interacting protein 2 OS=Homo sapiens GN=CYFIP2	Q96F07-2	146 kDa	95 % (0.0012)	0	0	6	19	20	18
Eukaryotic translation initiation factor 2A OS=Homo sapiens GN=EIF2A PE=1 SV=3	Q9BY44	65 kDa	95 % (0.0013)	0	0	3	14	20	17
Eukaryotic translation initiation factor 2 subunit 2 OS=Homo sapiens GN=EIF2S2 PE=1 SV=2	P20042	38 kDa	95 % (0.0065)	0	0	1	11	20	13
Isoform 5 of AP-3 complex subunit delta-1 OS=Homo sapiens GN=AP3D1	O14617-5	137 kDa	95 % (0.0099)	0	0	0	9	20	15
KH domain-containing, RNA-binding, signal transduction-associated protein 1 OS=Homo sapiens GN=KHDRBS1 PE=1 SV=1	Q07666	48 kDa	95 % (0.0059)	0	3	5	26	19	16
Melanoma-associated antigen D2 OS=Homo sapiens GN=MAGED2 PE=1 SV=2	Q9UNF1	65 kDa	95 % (0.00056)	0	0	3	21	19	16
Eukaryotic translation initiation factor 2 subunit 3 OS=Homo sapiens GN=EIF2S3 PE=1 SV=3	P41091	51 kDa	95 % (0.0068)	0	0	0	20	19	10
60S ribosomal protein L17 OS=Homo sapiens GN=RPL17 PE=1 SV=3	P18621 (+3)	21 kDa	95 % (0.0017)	0	1	3	18	19	13
AP-1 complex subunit beta-1 OS=Homo sapiens GN=AP1B1 PE=1 SV=2	Q10567 (+2)	105 kDa	95 % (0.00047)	0	0	3	17	19	15
6-phosphogluconate dehydrogenase, decarboxylating OS=Homo sapiens GN=PGD PE=2 SV=1	B4DQJ8 (+1)	52 kDa	95 % (0.00056)	0	1	2	17	19	14
40S ribosomal protein S23 OS=Homo sapiens GN=RPS23 PE=1 SV=3	P62266	16 kDa	95 % (0.0022)	0	3	6	16	19	16
Sister chromatid cohesion protein PDS5 homolog A OS=Homo sapiens GN=PDS5A PE=1 SV=1	Q29RF7	151 kDa	95 % (0.00056)	0	0	3	15	19	19
Regulator of nonsense transcripts 1 OS=Homo sapiens GN=UPF1 PE=1 SV=2	Q92900 (+1)	124 kDa	95 % (0.0019)	0	0	4	15	19	14
WD repeat-containing protein 3 OS=Homo sapiens GN=WDR3 PE=1 SV=1	Q9UNX4	106 kDa	95 % (0.0031)	0	1	3	12	19	18
Nucleolar transcription factor 1 OS=Homo sapiens GN=UBTF PE=1 SV=1	P17480	89 kDa	95 % (0.0078)	0	0	0	9	19	16
Ribosomal L1 domain-containing protein 1 OS=Homo sapiens GN=RSL1D1 PE=1 SV=3	O76021	55 kDa	95 % (0.0042)	0	0	1	28	18	17
Gem-associated protein 5 OS=Homo sapiens GN=GEMIN5 PE=1 SV=3	Q8TEQ6	169 kDa	95 % (0.0033)	0	0	7	25	18	22
Eukaryotic translation initiation factor 2 subunit 1 OS=Homo sapiens GN=EIF2S1 PE=1 SV=3	P05198	36 kDa	95 % (0.00026)	0	2	4	21	18	20
3-ketoacyl-CoA thiolase, mitochondrial OS=Homo sapiens GN=ACAA2 PE=1 SV=2	P42765	42 kDa	95 % (0.00038)	0	2	1	21	18	16
Spliceosome RNA helicase DDX39B OS=Homo sapiens GN=DDX39B PE=4 SV=1	F8VQ10 (+2)	51 kDa	95 % (0.0039)	0	0	2	21	18	12
Sister chromatid cohesion protein PDS5 homolog B OS=Homo sapiens GN=PDS5B PE=1 SV=1	Q9NTI5 (+1)	165 kDa	95 % (0.00015)	0	0	3	20	18	21
ATP-dependent RNA helicase DDX39A OS=Homo sapiens GN=DDX39A PE=1 SV=2	O00148	49 kDa	95 % (0.0042)	0	0	2	19	18	11
Phenylalanine--tRNA ligase beta subunit OS=Homo sapiens GN=FARSB PE=1 SV=3	Q9NSD9	66 kDa	95 % (0.0019)	0	3	7	18	18	18
40S ribosomal protein S20 OS=Homo sapiens GN=RPS20 PE=1 SV=1	P60866	13 kDa	95 % (< 0.00010)	2	1	3	18	18	16
Exportin-5 OS=Homo sapiens GN=XPO5 PE=1 SV=1	Q9HAV4	136 kDa	95 % (0.0040)	0	0	0	17	18	10
Cell division cycle and apoptosis regulator protein 1 OS=Homo sapiens GN=CCAR1 PE=1 SV=2	Q8IX12 (+1)	133 kDa	95 % (0.0010)	0	2	0	14	18	13
Splicing factor U2AF 65 kDa subunit OS=Homo sapiens GN=U2AF2 PE=1 SV=4	P26368 (+1)	54 kDa	95 % (0.0075)	0	4	6	14	18	13
6-phosphofructokinase, liver type OS=Homo sapiens GN=PFKL PE=1 SV=6	P17858	85 kDa	95 % (0.0061)	0	2	4	14	18	11
Baculoviral IAP repeat-containing protein 6 OS=Homo sapiens GN=BIRC6 PE=1 SV=2	Q9NR09	530 kDa	95 % (0.0092)	0	0	0	13	18	27
ATP synthase subunit O, mitochondrial OS=Homo sapiens GN=ATP5O PE=1 SV=1	P48047	23 kDa	95 % (0.00046)	0	0	0	13	18	15
Emerin OS=Homo sapiens GN=EMD PE=1 SV=1	P50402	29 kDa	95 % (0.0050)	0	1	3	13	18	11
60S ribosomal protein L18 (Fragment) OS=Homo sapiens GN=RPL18 PE=3 SV=1	J3QQ67	22 kDa	95 % (0.0029)	0	4	3	24	17	17
rRNA 2'-O-methyltransferase fibrillarin OS=Homo sapiens GN=FBL PE=1 SV=2	P22087	34 kDa	95 % (0.0039)	0	1	3	23	17	14
Histone H3.3 (Fragment) OS=Homo sapiens GN=H3F3B PE=4 SV=1	K7EK07 (+1)	15 kDa	95 % (0.0049)	0	4	8	19	17	22
Histone H3.2 OS=Homo sapiens GN=HIST2H3A PE=1 SV=3	Q71DI3	15 kDa	95 % (0.0045)	0	5	8	19	17	20
Exportin-7 OS=Homo sapiens GN=XPO7 PE=4 SV=1	E7ESC6 (+2)	124 kDa	95 % (0.0065)	0	0	1	17	17	9
Alkyldihydroxyacetonephosphate synthase, peroxisomal OS=Homo sapiens GN=AGPS PE=1 SV=1	O00116	73 kDa	95 % (0.0015)	0	0	1	15	17	11
Heterogeneous nuclear ribonucleoprotein D-like OS=Homo sapiens GN=HNRPDL PE=1 SV=3	O14979	46 kDa	95 % (0.00085)	3	1	3	14	17	13
C-terminal-binding protein 2 OS=Homo sapiens GN=CTBP2 PE=1 SV=1	P56545 (+2)	49 kDa	95 % (0.0091)	0	0	0	12	17	8
Isoform 2 of Testis-expressed sequence 10 protein OS=Homo sapiens GN=TEX10	Q9NXF1-2 (+1)	104 kDa	95 % (0.0028)	0	0	0	10	17	13
Regulator of chromosome condensation OS=Homo sapiens GN=RCC1 PE=1 SV=1	P18754 (+1)	45 kDa	95 % (0.0028)	0	0	0	10	17	13
THO complex subunit 2 OS=Homo sapiens GN=THOC2 PE=1 SV=2	Q8NI27	183 kDa	95 % (0.0089)	0	0	0	9	17	10
Condensin complex subunit 1 OS=Homo sapiens GN=NCAPD2 PE=1 SV=3	Q15021	157 kDa	95 % (0.0067)	0	1	3	29	16	20
DNA-directed RNA polymerase I subunit RPA1 OS=Homo sapiens GN=POLR1A PE=1 SV=2	O95602	195 kDa	95 % (0.0029)	0	0	2	26	16	19
Nucleolar protein 58 OS=Homo sapiens GN=NOP58 PE=1 SV=1	Q9Y2X3	60 kDa	95 % (0.00093)	0	0	3	20	16	15
UDP-glucose 6-dehydrogenase OS=Homo sapiens GN=UGDH PE=1 SV=1	O60701	55 kDa	95 % (0.0026)	0	0	1	20	16	12
Ran GTPase-activating protein 1 OS=Homo sapiens GN=RANGAP1 PE=1 SV=1	P46060	64 kDa	95 % (0.00043)	0	1	4	19	16	18
S-adenosylmethionine synthase isoform type-2 OS=Homo sapiens GN=MAT2A PE=1 SV=1	P31153	44 kDa	95 % (0.0061)	1	1	1	19	16	10
Guanine nucleotide-binding protein G(k) subunit alpha OS=Homo sapiens GN=GNAI3 PE=1 SV=3	P08754	41 kDa	95 % (0.0019)	1	1	3	18	16	12
Transformation/transcription domain-associated protein OS=Homo sapiens GN=TRRAP PE=4 SV=2	F2Z2U4	436 kDa	95 % (0.0094)	0	0	0	16	16	29
Farnesyl pyrophosphate synthase OS=Homo sapiens GN=FDPS PE=1 SV=4	P14324 (+1)	48 kDa	95 % (0.00046)	1	3	5	16	16	15
Ubiquitin carboxyl-terminal hydrolase 10 OS=Homo sapiens GN=USP10 PE=1 SV=2	Q14694	87 kDa	95 % (0.0027)	0	0	2	15	16	10
Lysine-specific histone demethylase 1A OS=Homo sapiens GN=KDM1A PE=4 SV=1	F6S0T5 (+2)	95 kDa	95 % (0.00056)	0	0	2	14	16	12
Paired amphipathic helix protein Sin3a OS=Homo sapiens GN=SIN3A PE=1 SV=2	Q96ST3	145 kDa	95 % (0.00048)	0	1	1	12	16	13
DDB1- and CUL4-associated factor 13 OS=Homo sapiens GN=DCAF13 PE=1 SV=2	Q9NV06	51 kDa	95 % (0.00095)	1	2	1	12	16	12
Splicing factor 3B subunit 2 OS=Homo sapiens GN=SF3B2 PE=1 SV=2	Q13435	100 kDa	95 % (0.00086)	0	0	1	11	16	14
26S protease regulatory subunit 10B OS=Homo sapiens GN=PSMC6 PE=1 SV=1	P62333	44 kDa	95 % (0.0089)	0	1	2	26	15	15
La-related protein 1 OS=Homo sapiens GN=LARP1 PE=1 SV=2	Q6PKG0	124 kDa	95 % (0.0030)	0	1	3	22	15	15
Puromycin-sensitive aminopeptidase OS=Homo sapiens GN=NPEPPS PE=4 SV=1	E9PLK3 (+1)	103 kDa	95 % (0.0055)	0	2	5	21	15	14
Nck-associated protein 1 OS=Homo sapiens GN=NCKAP1 PE=1 SV=1	Q9Y2A7 (+1)	129 kDa	95 % (0.00078)	0	0	3	19	15	15
Brefeldin A-inhibited guanine nucleotide-exchange protein 1 OS=Homo sapiens GN=ARFGEF1 PE=1 SV=2	Q9Y6D6	209 kDa	95 % (< 0.00010)	0	0	0	18	15	15
Mitochondrial import inner membrane translocase subunit TIM44 OS=Homo sapiens GN=TIMM44 PE=1 SV=2	O43615	51 kDa	95 % (0.00046)	0	0	0	18	15	13
Intron-binding protein aquarius OS=Homo sapiens GN=AQR PE=1 SV=4	O60306	171 kDa	95 % (0.0019)	0	0	2	17	15	11
SUMO-activating enzyme subunit 1 OS=Homo sapiens GN=SAE1 PE=1 SV=1	Q9UBE0	38 kDa	95 % (0.00063)	0	0	1	15	15	11
Replication factor C subunit 2 OS=Homo sapiens GN=RFC2 PE=1 SV=3	P35250	39 kDa	95 % (< 0.00010)	0	0	2	14	15	14
DnaJ homolog subfamily A member 1 OS=Homo sapiens GN=DNAJA1 PE=1 SV=2	P31689	45 kDa	95 % (< 0.00010)	0	0	0	13	15	16
40S ribosomal protein S26 OS=Homo sapiens GN=RPS26 PE=1 SV=3	P62854	13 kDa	95 % (0.0029)	0	1	3	12	15	10
Isoform 2 of Mitochondrial import inner membrane translocase subunit TIM50 OS=Homo sapiens GN=TIMM50	Q3ZCQ8-2	50 kDa	95 % (0.0070)	0	1	2	8	15	13
Actin-related protein 3 OS=Homo sapiens GN=ACTR3 PE=1 SV=3	P61158	47 kDa	95 % (0.0050)	0	0	0	8	15	11
Probable ATP-dependent RNA helicase DDX6 OS=Homo sapiens GN=DDX6 PE=1 SV=2	P26196	54 kDa	95 % (0.00036)	0	0	0	19	14	16
Mitochondrial 2-oxoglutarate/malate carrier protein OS=Homo sapiens GN=SLC25A11 PE=1 SV=3	Q02978	34 kDa	95 % (0.0037)	0	0	0	18	14	10
Ras-related protein Rab-13 OS=Homo sapiens GN=RAB13 PE=1 SV=1	P51153	23 kDa	95 % (0.00051)	0	2	1	17	14	13
E3 ubiquitin-protein ligase BRE1A OS=Homo sapiens GN=RNF20 PE=1 SV=2	Q5VTR2	114 kDa	95 % (0.0059)	0	2	5	16	14	22
Aspartate--tRNA ligase, cytoplasmic OS=Homo sapiens GN=DARS PE=1 SV=2	P14868	57 kDa	95 % (< 0.00010)	0	0	0	16	14	13
26S proteasome non-ATPase regulatory subunit 12 OS=Homo sapiens GN=PSMD12 PE=1 SV=3	O00232	53 kDa	95 % (< 0.00010)	0	0	0	16	14	13
Tubulin-specific chaperone D OS=Homo sapiens GN=TBCD PE=4 SV=1	J3KR97 (+2)	137 kDa	95 % (0.0018)	0	0	2	15	14	10
Lysophosphatidylcholine acyltransferase 1 OS=Homo sapiens GN=LPCAT1 PE=1 SV=2	Q8NF37	59 kDa	95 % (0.00020)	0	0	0	14	14	11
Phenylalanine--tRNA ligase alpha subunit OS=Homo sapiens GN=FARSA PE=1 SV=3	Q9Y285	58 kDa	95 % (0.0021)	0	0	5	13	14	14
Carbamoyl-phosphate synthase [ammonia], mitochondrial OS=Homo sapiens GN=CPS1 PE=3 SV=1	J3KQL0 (+1)	166 kDa	95 % (0.0011)	0	1	2	13	14	10
Isoform 2 of Dynamin-like 120 kDa protein, mitochondrial OS=Homo sapiens GN=OPA1	O60313-2	116 kDa	95 % (0.0017)	0	0	1	13	14	9
Mediator of RNA polymerase II transcription subunit 14 OS=Homo sapiens GN=MED14 PE=1 SV=2	O60244	161 kDa	95 % (< 0.00010)	1	1	1	12	14	12
ATP-dependent Clp protease ATP-binding subunit clpX-like, mitochondrial OS=Homo sapiens GN=CLPX PE=1 SV=2	O76031	69 kDa	95 % (0.00022)	0	0	2	12	14	12
Isoform 2 of Cyclin-dependent kinase 9 OS=Homo sapiens GN=CDK9	P50750-2 (+1)	53 kDa	95 % (0.00015)	0	0	0	11	14	12
Transducin beta-like protein 3 OS=Homo sapiens GN=TBL3 PE=1 SV=2	Q12788	89 kDa	95 % (0.00063)	0	0	1	10	14	12
DnaJ homolog subfamily B member 6 OS=Homo sapiens GN=DNAJB6 PE=1 SV=2	O75190 (+1)	36 kDa	95 % (0.00063)	0	0	0	10	14	11
Calcium-binding mitochondrial carrier protein Aralar1 OS=Homo sapiens GN=SLC25A12 PE=2 SV=1	B3KR64 (+1)	63 kDa	95 % (0.0061)	0	0	4	10	14	10
Double-stranded RNA-binding protein Staufen homolog 1 OS=Homo sapiens GN=STAU1 PE=1 SV=2	O95793 (+1)	63 kDa	95 % (0.0020)	0	0	0	9	14	10
Interferon-induced, double-stranded RNA-activated protein kinase OS=Homo sapiens GN=EIF2AK2 PE=1 SV=2	P19525	62 kDa	95 % (0.0030)	0	0	0	8	14	12
Putative pre-mRNA-splicing factor ATP-dependent RNA helicase DHX16 OS=Homo sapiens GN=DHX16 PE=1 SV=2	O60231	119 kDa	95 % (0.0038)	0	0	1	8	14	11
Nucleolar protein 11 OS=Homo sapiens GN=NOL11 PE=1 SV=1	Q9H8H0	81 kDa	95 % (0.0038)	0	0	0	8	14	10
General transcription factor 3C polypeptide 4 OS=Homo sapiens GN=GTF3C4 PE=1 SV=2	Q9UKN8	92 kDa	95 % (0.0061)	0	0	2	8	14	10
E3 ubiquitin-protein ligase UBR5 OS=Homo sapiens GN=UBR5 PE=4 SV=1	J3KMW7 (+1)	309 kDa	95 % (0.0074)	2	0	0	23	13	26
Huntingtin OS=Homo sapiens GN=HTT PE=1 SV=2	P42858	348 kDa	95 % (0.00076)	0	0	0	19	13	17
Catenin beta-1 OS=Homo sapiens GN=CTNNB1 PE=2 SV=1	B4DGU4 (+1)	85 kDa	95 % (0.0038)	1	0	2	19	13	12
Phosphatidylinositide phosphatase SAC1 OS=Homo sapiens GN=SACM1L PE=1 SV=2	Q9NTJ5	67 kDa	95 % (0.0023)	0	0	2	18	13	12
Bifunctional 3'-phosphoadenosine 5'-phosphosulfate synthase 1 OS=Homo sapiens GN=PAPSS1 PE=1 SV=2	O43252	71 kDa	95 % (0.0023)	0	0	2	18	13	12
Glycogen debranching enzyme OS=Homo sapiens GN=AGL PE=1 SV=3	P35573	175 kDa	95 % (0.0047)	0	0	4	18	13	12
Protein transport protein Sec31A OS=Homo sapiens GN=SEC31A PE=4 SV=1	D6REX3 (+8)	136 kDa	95 % (0.00015)	0	1	0	16	13	16
Dynamin-2 OS=Homo sapiens GN=DNM2 PE=1 SV=2	P50570	98 kDa	95 % (0.00034)	0	0	0	16	13	12
Tubulin tyrosine ligase-like family, member 12 OS=Homo sapiens GN=TTLL12 PE=4 SV=1	B1AH89 (+1)	74 kDa	95 % (0.0026)	0	1	3	15	13	10
Serine hydroxymethyltransferase, mitochondrial OS=Homo sapiens GN=SHMT2 PE=1 SV=3	P34897 (+1)	56 kDa	95 % (0.00014)	0	0	0	14	13	11
Aldehyde dehydrogenase X, mitochondrial OS=Homo sapiens GN=ALDH1B1 PE=1 SV=3	P30837	57 kDa	95 % (0.0066)	0	0	0	14	13	7
Copine I OS=Homo sapiens GN=CPNE1 PE=4 SV=1	B0QZ18 (+2)	60 kDa	95 % (0.0029)	0	0	1	13	13	8
Signal transducer and activator of transcription 1-alpha/beta OS=Homo sapiens GN=STAT1 PE=1 SV=2	P42224	87 kDa	95 % (0.00071)	0	0	0	12	13	9
SUMO-activating enzyme subunit 2 OS=Homo sapiens GN=UBA2 PE=1 SV=2	Q9UBT2	71 kDa	95 % (0.00091)	0	0	1	12	13	9
60S ribosomal protein L22 OS=Homo sapiens GN=RPL22 PE=1 SV=2	P35268	15 kDa	95 % (0.0030)	3	3	4	12	13	9
Nucleosome assembly protein 1-like 1 OS=Homo sapiens GN=NAP1L1 PE=2 SV=1	B3KNT8 (+13)	43 kDa	95 % (0.0024)	0	0	1	12	13	8
Tricarboxylate transport protein, mitochondrial OS=Homo sapiens GN=SLC25A1 PE=1 SV=2	P53007	34 kDa	95 % (< 0.00010)	0	0	1	11	13	13
Replication factor C subunit 4 OS=Homo sapiens GN=RFC4 PE=1 SV=2	P35249	40 kDa	95 % (0.0017)	0	0	0	10	13	16
Nucleoporin NUP188 homolog OS=Homo sapiens GN=NUP188 PE=1 SV=1	Q5SRE5	196 kDa	95 % (0.0011)	0	0	2	10	13	14
Eukaryotic translation initiation factor 3 subunit F OS=Homo sapiens GN=EIF3F PE=2 SV=1	B3KSH1 (+1)	39 kDa	95 % (0.0012)	0	1	0	10	13	9
tRNA (guanine(26)-N(2))-dimethyltransferase OS=Homo sapiens GN=TRMT1 PE=1 SV=1	Q9NXH9 (+1)	72 kDa	95 % (0.0019)	0	1	2	10	13	9
RNA-binding protein 39 OS=Homo sapiens GN=RBM39 PE=1 SV=2	Q14498 (+1)	59 kDa	95 % (0.00089)	0	0	1	9	13	11
Replication factor C subunit 5 OS=Homo sapiens GN=RFC5 PE=1 SV=1	P40937	38 kDa	95 % (0.00089)	0	0	1	9	13	11
AT-rich interactive domain-containing protein 3B OS=Homo sapiens GN=ARID3B PE=1 SV=2	Q8IVW6 (+1)	61 kDa	95 % (0.0027)	0	1	1	8	13	12
E3 ubiquitin-protein ligase BRE1B OS=Homo sapiens GN=RNF40 PE=1 SV=4	O75150	114 kDa	95 % (0.0061)	0	3	1	8	13	10
Hsp90 co-chaperone Cdc37 OS=Homo sapiens GN=CDC37 PE=1 SV=1	Q16543	44 kDa	95 % (0.0035)	0	0	1	8	13	9
Elongation factor G, mitochondrial OS=Homo sapiens GN=GFM1 PE=1 SV=2	Q96RP9	83 kDa	95 % (0.0044)	0	0	0	8	13	8
Synembryn-A OS=Homo sapiens GN=RIC8A PE=1 SV=3	Q9NPQ8 (+1)	60 kDa	95 % (0.0044)	0	0	0	8	13	8
MAP1S light chain OS=Homo sapiens GN=MAP1S PE=2 SV=1	B4DH53 (+1)	110 kDa	95 % (0.0045)	0	0	0	7	13	12
Ubiquitin conjugation factor E4 B OS=Homo sapiens GN=UBE4B PE=1 SV=1	O95155 (+1)	146 kDa	95 % (0.0073)	0	0	0	7	13	8
AFG3-like protein 2 OS=Homo sapiens GN=AFG3L2 PE=1 SV=2	Q9Y4W6	89 kDa	95 % (0.0065)	0	1	1	20	12	12
ELAV-like protein 1 OS=Homo sapiens GN=ELAVL1 PE=2 SV=1	B4DVB8 (+1)	39 kDa	95 % (0.0087)	0	0	3	20	12	12
Sterol-4-alpha-carboxylate 3-dehydrogenase, decarboxylating OS=Homo sapiens GN=NSDHL PE=1 SV=2	Q15738	42 kDa	95 % (0.0018)	0	0	1	18	12	13
Pescadillo homolog OS=Homo sapiens GN=PES1 PE=1 SV=1	O00541 (+1)	68 kDa	95 % (0.0049)	0	0	2	17	12	10
Very-long-chain (3R)-3-hydroxyacyl-[acyl-carrier protein] dehydratase 3 OS=Homo sapiens GN=PTPLAD1 PE=1 SV=2	Q9P035	43 kDa	95 % (0.0028)	0	0	3	16	12	11
Isoform 3 of E3 ubiquitin-protein ligase TRIP12 OS=Homo sapiens GN=TRIP12	Q14669-3	226 kDa	95 % (0.00014)	1	1	1	15	12	14
Guanine nucleotide-binding protein G(i) subunit alpha-2 OS=Homo sapiens GN=GNAI2 PE=1 SV=3	P04899	40 kDa	95 % (0.0013)	1	1	3	15	12	11
Transportin-3 OS=Homo sapiens GN=TNPO3 PE=1 SV=3	Q9Y5L0 (+1)	104 kDa	95 % (0.00048)	0	0	0	14	12	10
60S ribosomal protein L23a OS=Homo sapiens GN=RPL23A PE=1 SV=1	P62750	18 kDa	95 % (< 0.00010)	0	0	0	13	12	11
60S ribosomal protein L21 OS=Homo sapiens GN=RPL21 PE=1 SV=2	P46778	19 kDa	95 % (0.00061)	0	3	2	13	12	11
Sec1 family domain-containing protein 1 OS=Homo sapiens GN=SCFD1 PE=1 SV=4	Q8WVM8	72 kDa	95 % (0.0012)	0	1	3	13	12	10
Sarcoplasmic/endoplasmic reticulum calcium ATPase 3 OS=Homo sapiens GN=ATP2A3 PE=1 SV=2	Q93084 (+6)	114 kDa	95 % (0.0054)	0	0	3	13	12	8
HCF N-terminal chain 5 OS=Homo sapiens GN=HCFC1 PE=4 SV=2	A6NEM2 (+1)	213 kDa	95 % (< 0.00010)	0	0	0	10	12	12
Elongation factor Tu GTP-binding domain-containing protein 1 OS=Homo sapiens GN=EFTUD1 PE=1 SV=2	Q7Z2Z2 (+1)	125 kDa	95 % (< 0.00010)	0	0	0	10	12	10
Heterogeneous nuclear ribonucleoprotein L-like OS=Homo sapiens GN=HNRPLL PE=4 SV=1	D6W592 (+3)	60 kDa	95 % (0.00039)	0	0	1	9	12	11
Golgi-specific brefeldin A-resistance guanine nucleotide exchange factor 1 OS=Homo sapiens GN=GBF1 PE=1 SV=2	Q92538	206 kDa	95 % (0.0046)	1	1	1	9	12	7
Sal-like protein 4 OS=Homo sapiens GN=SALL4 PE=1 SV=1	Q9UJQ4	112 kDa	95 % (0.0020)	0	0	0	8	12	13
Bifunctional protein NCOAT OS=Homo sapiens GN=MGEA5 PE=1 SV=2	O60502	103 kDa	95 % (0.0058)	0	2	2	8	12	8
4-trimethylaminobutyraldehyde dehydrogenase OS=Homo sapiens GN=ALDH9A1 PE=1 SV=3	P49189	54 kDa	95 % (0.0038)	0	0	1	7	12	9
DNA mismatch repair protein Msh3 OS=Homo sapiens GN=MSH3 PE=1 SV=4	P20585	127 kDa	95 % (0.0041)	0	0	0	7	12	8
Kinesin light chain 1 OS=Homo sapiens GN=KLC1 PE=4 SV=1	G3V5R9 (+15)	71 kDa	95 % (0.0065)	0	0	0	7	12	7
Adenine phosphoribosyltransferase OS=Homo sapiens GN=APRT PE=4 SV=1	G5E9J2 (+1)	15 kDa	95 % (0.0065)	0	0	0	6	12	11
LIM and SH3 domain protein 1 OS=Homo sapiens GN=LASP1 PE=1 SV=2	Q14847	30 kDa	95 % (0.0074)	0	0	1	6	12	10
WD repeat-containing protein 82 OS=Homo sapiens GN=WDR82 PE=1 SV=1	Q6UXN9	35 kDa	95 % (0.0056)	1	0	1	17	11	10
26S proteasome non-ATPase regulatory subunit 13 OS=Homo sapiens GN=PSMD13 PE=1 SV=2	Q9UNM6	43 kDa	95 % (0.0078)	0	0	1	17	11	9
Medium-chain specific acyl-CoA dehydrogenase, mitochondrial OS=Homo sapiens GN=ACADM PE=1 SV=1	P11310 (+2)	47 kDa	95 % (0.00028)	0	0	0	14	11	11
Guanine nucleotide-binding protein G(I)/G(S)/G(T) subunit beta-2 OS=Homo sapiens GN=GNB2 PE=1 SV=3	P62879	37 kDa	95 % (0.0015)	0	2	3	13	11	10
Serine/threonine-protein kinase Chk1 OS=Homo sapiens GN=CHEK1 PE=1 SV=2	O14757	54 kDa	95 % (0.00027)	0	0	0	12	11	9
Histone-arginine methyltransferase CARM1 OS=Homo sapiens GN=CARM1 PE=1 SV=3	Q86X55 (+1)	66 kDa	95 % (0.0035)	0	0	1	12	11	7
Dynein heavy chain 5, axonemal OS=Homo sapiens GN=DNAH5 PE=1 SV=3	Q8TE73	529 kDa	95 % (< 0.00010)	1	2	1	11	11	10
Trifunctional enzyme subunit beta, mitochondrial OS=Homo sapiens GN=HADHB PE=1 SV=3	P55084 (+1)	51 kDa	95 % (0.00056)	0	0	0	11	11	8
DBIRD complex subunit ZNF326 OS=Homo sapiens GN=ZNF326 PE=1 SV=2	Q5BKZ1	66 kDa	95 % (0.0033)	0	1	4	10	11	9
Ribose-phosphate pyrophosphokinase 2 OS=Homo sapiens GN=PRPS2 PE=1 SV=2	P11908	35 kDa	95 % (0.00058)	0	0	1	10	11	8
HEAT repeat-containing protein 2 OS=Homo sapiens GN=HEATR2 PE=1 SV=4	Q86Y56	94 kDa	95 % (0.0032)	0	0	2	10	11	7
Pyruvate dehydrogenase E1 component subunit beta, mitochondrial OS=Homo sapiens GN=PDHB PE=1 SV=3	P11177 (+1)	39 kDa	95 % (0.0020)	0	0	1	9	11	7
Importin subunit alpha-7 OS=Homo sapiens GN=KPNA6 PE=1 SV=1	O60684	60 kDa	95 % (0.0029)	0	1	3	8	11	11
YTH domain family protein 2 OS=Homo sapiens GN=YTHDF2 PE=1 SV=2	Q9Y5A9	62 kDa	95 % (0.00067)	0	1	0	8	11	9
AP-2 complex subunit mu OS=Homo sapiens GN=AP2M1 PE=4 SV=1	E9PFW3 (+2)	52 kDa	95 % (0.0020)	0	0	0	8	11	7
Replication factor C subunit 3 OS=Homo sapiens GN=RFC3 PE=1 SV=2	P40938	41 kDa	95 % (0.0043)	0	0	2	8	11	7
Lanosterol synthase OS=Homo sapiens GN=LSS PE=4 SV=1	E9PEI9 (+1)	82 kDa	95 % (0.0094)	0	1	2	8	11	6
Coiled-coil domain-containing protein 47 OS=Homo sapiens GN=CCDC47 PE=1 SV=1	Q96A33	56 kDa	95 % (0.0033)	0	0	2	7	11	9
Sorting nexin-27 OS=Homo sapiens GN=SNX27 PE=1 SV=2	Q96L92 (+1)	61 kDa	95 % (0.0064)	0	0	0	7	11	6
Pyridoxal-dependent decarboxylase domain-containing protein 1 OS=Homo sapiens GN=PDXDC1 PE=3 SV=1	H3BNZ1 (+2)	84 kDa	95 % (0.0064)	0	0	0	7	11	6
Myelin expression factor 2 OS=Homo sapiens GN=MYEF2 PE=1 SV=3	Q9P2K5 (+1)	64 kDa	95 % (0.0050)	0	0	0	6	11	11
Kinesin-like protein KIF2C OS=Homo sapiens GN=KIF2C PE=1 SV=2	Q99661	81 kDa	95 % (0.0099)	0	0	0	5	11	8
Spectrin beta chain, non-erythrocytic 2 OS=Homo sapiens GN=SPTBN2 PE=1 SV=3	O15020 (+1)	271 kDa	95 % (0.0021)	0	1	1	16	10	14
Eukaryotic translation initiation factor 3 subunit H OS=Homo sapiens GN=EIF3S3 PE=2 SV=1	B3KS98	42 kDa	95 % (0.0024)	0	0	2	15	10	11
Fanconi anemia group D2 protein OS=Homo sapiens GN=FANCD2 PE=1 SV=1	Q9BXW9 (+1)	166 kDa	95 % (0.0026)	0	1	0	15	10	10
Thioredoxin-like protein 1 OS=Homo sapiens GN=TXNL1 PE=1 SV=3	O43396	32 kDa	95 % (0.0082)	0	0	1	14	10	7
Leukotriene A-4 hydrolase OS=Homo sapiens GN=LTA4H PE=1 SV=2	P09960	69 kDa	95 % (0.0082)	0	0	1	14	10	7
Serine/threonine-protein phosphatase PGAM5, mitochondrial OS=Homo sapiens GN=PGAM5 PE=1 SV=2	Q96HS1	32 kDa	95 % (0.00054)	0	1	2	13	10	12
Ras-related protein Rab-7a OS=Homo sapiens GN=RAB7A PE=1 SV=1	P51149	23 kDa	95 % (0.00039)	0	0	0	13	10	10
Probable dimethyladenosine transferase OS=Homo sapiens GN=DIMT1 PE=1 SV=1	Q9UNQ2	35 kDa	95 % (0.00089)	0	0	0	13	10	9
1-phosphatidylinositol 4,5-bisphosphate phosphodiesterase gamma-1 OS=Homo sapiens GN=PLCG1 PE=1 SV=1	P19174 (+1)	149 kDa	95 % (0.0065)	0	2	4	13	10	9
Zinc phosphodiesterase ELAC protein 2 OS=Homo sapiens GN=ELAC2 PE=1 SV=2	Q9BQ52 (+1)	92 kDa	95 % (0.00063)	0	0	0	11	10	14
Sideroflexin-1 OS=Homo sapiens GN=SFXN1 PE=1 SV=4	Q9H9B4	36 kDa	95 % (< 0.00010)	0	0	0	11	10	10
Mitotic checkpoint protein BUB3 OS=Homo sapiens GN=BUB3 PE=1 SV=1	O43684 (+1)	37 kDa	95 % (< 0.00010)	1	1	2	11	10	10
Leucine-rich repeat-containing protein 40 OS=Homo sapiens GN=LRRC40 PE=1 SV=1	Q9H9A6	68 kDa	95 % (0.0040)	0	0	4	11	10	9
Peptidyl-prolyl cis-trans isomerase FKBP5 OS=Homo sapiens GN=FKBP5 PE=1 SV=2	Q13451	51 kDa	95 % (< 0.00010)	0	0	0	10	10	11
U3 small nucleolar RNA-associated protein 6 homolog OS=Homo sapiens GN=UTP6 PE=1 SV=2	Q9NYH9	70 kDa	95 % (< 0.00010)	0	0	0	10	10	11
Isoform 4 of Pyruvate dehydrogenase E1 component subunit alpha, somatic form, mitochondrial OS=Homo sapiens GN=PDHA1	P08559-4 (+3)	48 kDa	95 % (0.0023)	0	2	1	10	10	7
Acidic leucine-rich nuclear phosphoprotein 32 family member E OS=Homo sapiens GN=ANP32E PE=1 SV=1	Q9BTT0	31 kDa	95 % (0.00089)	0	0	0	9	10	13
28S ribosomal protein S27, mitochondrial OS=Homo sapiens GN=MRPS27 PE=2 SV=1	B4DRT2 (+1)	49 kDa	95 % (< 0.00010)	0	0	0	9	10	11
Pyruvate kinase isozymes R/L OS=Homo sapiens GN=PKLR PE=1 SV=2	P30613	62 kDa	95 % (0.0015)	1	2	4	9	10	10
Cell growth-regulating nucleolar protein OS=Homo sapiens GN=LYAR PE=1 SV=2	Q9NX58	44 kDa	95 % (0.0023)	0	0	0	9	10	6
Isoform 2 of Nucleolysin TIAR OS=Homo sapiens GN=TIAL1	Q01085-2	43 kDa	95 % (0.0080)	0	0	1	9	10	5
Sorbitol dehydrogenase OS=Homo sapiens GN=SORD PE=1 SV=4	Q00796	38 kDa	95 % (0.0023)	0	0	3	8	10	9
Nucleolar protein 6 OS=Homo sapiens GN=NOL6 PE=4 SV=1	G8JLK7 (+2)	122 kDa	95 % (0.00036)	0	0	1	8	10	8
Probable ATP-dependent RNA helicase DDX47 OS=Homo sapiens GN=DDX47 PE=1 SV=1	Q9H0S4	51 kDa	95 % (0.0013)	0	0	0	7	10	7
RuvB-like 2 OS=Homo sapiens GN=RUVBL2 PE=1 SV=3	Q9Y230	51 kDa	95 % (0.0029)	0	0	0	6	10	10
Ubiquitin carboxyl-terminal hydrolase 48 OS=Homo sapiens GN=USP48 PE=1 SV=1	Q86UV5	119 kDa	95 % (0.0023)	0	0	0	6	10	8
Beta-catenin-like protein 1 OS=Homo sapiens GN=CTNNBL1 PE=1 SV=1	Q8WYA6	65 kDa	95 % (0.0093)	0	0	1	5	10	7
Protein transport protein Sec61 subunit alpha isoform 1 OS=Homo sapiens GN=SEC61A1 PE=2 SV=1	B4DR61 (+1)	53 kDa	95 % (0.0078)	0	1	3	14	9	9
Elongation factor 1-beta OS=Homo sapiens GN=EEF1B2 PE=1 SV=3	P24534	25 kDa	95 % (0.0052)	1	1	2	13	9	8
Guanine nucleotide-binding protein G(i) subunit alpha-1 OS=Homo sapiens GN=GNAI1 PE=1 SV=2	P63096	40 kDa	95 % (0.0097)	1	1	2	13	9	7
Guanine nucleotide-binding protein G(I)/G(S)/G(T) subunit beta-1 OS=Homo sapiens GN=GNB1 PE=1 SV=3	P62873	37 kDa	95 % (0.0015)	0	1	2	12	9	9
Myosin regulatory light chain 12A OS=Homo sapiens GN=MYL12A PE=4 SV=1	J3QRS3 (+2)	20 kDa	95 % (0.0013)	0	0	0	12	9	8
Pre-mRNA-processing factor 19 OS=Homo sapiens GN=PRPF19 PE=1 SV=1	Q9UMS4	55 kDa	95 % (0.0015)	0	0	3	11	9	10
Anaphase-promoting complex subunit 1 OS=Homo sapiens GN=ANAPC1 PE=1 SV=1	Q9H1A4	217 kDa	95 % (0.0015)	0	0	0	11	9	7
Ribosome maturation protein SBDS OS=Homo sapiens GN=SBDS PE=1 SV=4	Q9Y3A5	29 kDa	95 % (0.0020)	0	0	1	11	9	7
Stomatin-like protein 2 OS=Homo sapiens GN=STOML2 PE=1 SV=1	Q9UJZ1	39 kDa	95 % (0.0019)	0	0	2	10	9	13
DNA polymerase OS=Homo sapiens GN=POLA1 PE=3 SV=1	A6NMQ1 (+1)	166 kDa	95 % (0.00013)	0	0	0	9	9	11
Ig kappa chain V-I region Roy OS=Homo sapiens PE=1 SV=1	P01608	12 kDa	95 % (0.00056)	18	18	21	9	9	9
Titin OS=Homo sapiens GN=TTN PE=4 SV=1	K7ENY1-R	?	95 % (0.0011)	4	2	4	9	9	9
Splicing factor U2AF 35 kDa subunit OS=Homo sapiens GN=U2AF1 PE=1 SV=3	Q01081	28 kDa	95 % (0.00033)	0	1	2	9	9	8
Dynein heavy chain 8, axonemal OS=Homo sapiens GN=DNAH8 PE=1 SV=2	Q96JB1 (+2)	515 kDa	95 % (0.00033)	1	2	0	9	9	8
Copine-3 OS=Homo sapiens GN=CPNE3 PE=1 SV=1	O75131	60 kDa	95 % (0.0018)	0	2	3	9	9	8
MKI67 FHA domain-interacting nucleolar phosphoprotein OS=Homo sapiens GN=MKI67IP PE=1 SV=1	Q9BYG3	34 kDa	95 % (< 0.00010)	0	0	0	8	9	10
Nitric oxide synthase-interacting protein OS=Homo sapiens GN=NOSIP PE=1 SV=1	Q9Y314	33 kDa	95 % (0.00016)	0	0	0	8	9	7
26S proteasome non-ATPase regulatory subunit 5 OS=Homo sapiens GN=PSMD5 PE=1 SV=3	Q16401	56 kDa	95 % (0.00016)	0	0	0	8	9	7
Tyrosine-protein phosphatase non-receptor type 23 OS=Homo sapiens GN=PTPN23 PE=1 SV=1	Q9H3S7	179 kDa	95 % (0.0054)	0	0	0	7	9	13
Developmentally-regulated GTP-binding protein 2 OS=Homo sapiens GN=DRG2 PE=1 SV=1	P55039 (+1)	41 kDa	95 % (0.00016)	0	0	0	7	9	8
Phosphoribosyl pyrophosphate synthase-associated protein 2 OS=Homo sapiens GN=PRPSAP2 PE=1 SV=1	O60256	41 kDa	95 % (0.0011)	0	0	0	7	9	6
28S ribosomal protein S22, mitochondrial OS=Homo sapiens GN=MRPS22 PE=4 SV=1	G5E9V5 (+2)	41 kDa	95 % (0.0018)	0	0	1	7	9	6
Bifunctional polynucleotide phosphatase/kinase OS=Homo sapiens GN=PNKP PE=1 SV=1	Q96T60	57 kDa	95 % (0.0015)	0	0	1	6	9	8
AP-1 complex subunit mu-2 OS=Homo sapiens GN=AP1M2 PE=1 SV=4	Q9Y6Q5	48 kDa	95 % (0.0011)	0	0	0	6	9	7
Metastasis-associated protein MTA2 OS=Homo sapiens GN=MTA2 PE=1 SV=1	O94776	75 kDa	95 % (0.0018)	0	0	1	6	9	7
Syntaxin-binding protein 1 OS=Homo sapiens GN=STXBP1 PE=1 SV=1	P61764 (+1)	68 kDa	95 % (0.0052)	0	0	0	6	9	5
Isoform 3 of Glutaminase kidney isoform, mitochondrial OS=Homo sapiens GN=GLS	O94925-3	65 kDa	95 % (0.0071)	0	0	1	6	9	5
POU domain, class 5, transcription factor 1 OS=Homo sapiens GN=POU5F1 PE=1 SV=1	Q01860	39 kDa	95 % (0.0052)	0	1	0	5	9	7
THO complex subunit 6 homolog OS=Homo sapiens GN=THOC6 PE=1 SV=1	Q86W42 (+1)	38 kDa	95 % (0.0052)	0	0	0	5	9	6
Ras-related protein Rap-1b OS=Homo sapiens GN=RAP1B PE=2 SV=1	B4DQI8 (+1)	19 kDa	95 % (0.0071)	0	0	1	5	9	6
Tubulin-folding cofactor B OS=Homo sapiens GN=TBCB PE=1 SV=2	Q99426	27 kDa	95 % (0.0044)	0	0	0	13	8	8
Serine/threonine-protein kinase OSR1 OS=Homo sapiens GN=OXSR1 PE=1 SV=1	O95747	58 kDa	95 % (0.0017)	0	1	0	12	8	9
Spermidine synthase OS=Homo sapiens GN=SRM PE=1 SV=1	P19623	34 kDa	95 % (0.0032)	0	1	1	12	8	8
Importin-11 OS=Homo sapiens GN=IPO11 PE=1 SV=1	Q9UI26	113 kDa	95 % (0.0080)	0	0	0	12	8	6
Cytochrome P450 2S1 OS=Homo sapiens GN=CYP2S1 PE=2 SV=2	Q96SQ9	56 kDa	95 % (0.0080)	0	0	0	12	8	6
Importin subunit alpha-4 OS=Homo sapiens GN=KPNA4 PE=1 SV=1	O00629	58 kDa	95 % (0.0094)	0	1	2	11	8	6
Dolichol-phosphate mannosyltransferase OS=Homo sapiens GN=DPM1 PE=1 SV=1	O60762	30 kDa	95 % (0.00020)	0	0	0	10	8	8
Isoform 2 of Serine/threonine-protein kinase SMG1 OS=Homo sapiens GN=SMG1	Q96Q15-2	395 kDa	95 % (0.0082)	0	0	0	9	8	15
Thioredoxin-related transmembrane protein 1 OS=Homo sapiens GN=TMX1 PE=1 SV=1	Q9H3N1	32 kDa	95 % (< 0.00010)	0	0	1	9	8	8
Cytosol aminopeptidase OS=Homo sapiens GN=LAP3 PE=1 SV=3	P28838	56 kDa	95 % (0.00016)	0	0	0	9	8	7
EH domain-containing protein 4 OS=Homo sapiens GN=EHD4 PE=1 SV=1	Q9H223	61 kDa	95 % (0.0015)	0	0	1	9	8	6
Nucleolar complex protein 2 homolog OS=Homo sapiens GN=NOC2L PE=1 SV=4	Q9Y3T9	85 kDa	95 % (0.0016)	1	1	1	9	8	6
Eukaryotic translation initiation factor 3 subunit J OS=Homo sapiens GN=EIF3J PE=1 SV=2	O75822	29 kDa	95 % (0.0037)	0	0	0	9	8	5
DnaJ homolog subfamily C member 2 OS=Homo sapiens GN=DNAJC2 PE=1 SV=4	Q99543	72 kDa	95 % (0.0012)	0	1	0	8	8	11
Phosphomannomutase 2 OS=Homo sapiens GN=PMM2 PE=1 SV=1	O15305	28 kDa	95 % (0.0022)	0	0	3	8	8	8
Retinol dehydrogenase 11 OS=Homo sapiens GN=RDH11 PE=1 SV=2	Q8TC12	35 kDa	95 % (< 0.00010)	0	0	0	8	8	7
U4/U6 small nuclear ribonucleoprotein Prp4 OS=Homo sapiens GN=PRPF4 PE=1 SV=2	O43172	58 kDa	95 % (0.00039)	0	0	0	8	8	6
WASH complex subunit 7 OS=Homo sapiens GN=KIAA1033 PE=1 SV=2	Q2M389	136 kDa	95 % (0.00027)	0	0	0	7	8	6
Histone H2A type 2-B OS=Homo sapiens GN=HIST2H2AB PE=1 SV=3	Q8IUE6	14 kDa	95 % (0.0061)	1	2	2	7	8	5
Succinate dehydrogenase [ubiquinone] flavoprotein subunit, mitochondrial OS=Homo sapiens GN=SDHA PE=1 SV=2	P31040	73 kDa	95 % (0.0086)	0	0	1	7	8	4
DNA primase large subunit OS=Homo sapiens GN=PRIM2 PE=1 SV=2	P49643	59 kDa	95 % (0.00027)	0	0	0	6	8	7
Ribonuclease inhibitor OS=Homo sapiens GN=RNH1 PE=1 SV=2	P13489	50 kDa	95 % (0.00056)	0	0	0	6	8	6
Uridine 5'-monophosphate synthase OS=Homo sapiens GN=UMPS PE=1 SV=1	P11172	52 kDa	95 % (0.0020)	0	0	0	6	8	5
Armadillo repeat-containing protein 6 OS=Homo sapiens GN=ARMC6 PE=1 SV=2	Q6NXE6 (+1)	54 kDa	95 % (0.0022)	0	0	0	5	8	8
Methyltransferase-like protein 13 OS=Homo sapiens GN=METTL13 PE=1 SV=1	Q8N6R0	79 kDa	95 % (0.0032)	0	1	0	5	8	8
F-box only protein 22 OS=Homo sapiens GN=FBXO22 PE=1 SV=1	Q8NEZ5	45 kDa	95 % (0.0039)	0	0	0	5	8	5
Ubiquitin-protein ligase E3A OS=Homo sapiens GN=UBE3A PE=1 SV=4	Q05086 (+2)	101 kDa	95 % (0.0086)	0	0	1	4	8	7
Isoform 2 of Peptidyl-prolyl cis-trans isomerase FKBP8 OS=Homo sapiens GN=FKBP8	Q14318-2	45 kDa	95 % (0.0065)	0	0	0	4	8	6
Adenylosuccinate lyase OS=Homo sapiens GN=ADSL PE=1 SV=2	P30566	55 kDa	95 % (0.0073)	0	0	0	13	7	8
Serine-threonine kinase receptor-associated protein OS=Homo sapiens GN=STRAP PE=2 SV=1	B4DNJ6 (+1)	40 kDa	95 % (0.0038)	0	1	1	12	7	10
Isopentenyl-diphosphate Delta-isomerase 1 OS=Homo sapiens GN=IDI1 PE=1 SV=2	Q13907	26 kDa	95 % (0.0065)	0	0	0	12	7	7
Succinyl-CoA ligase [ADP-forming] subunit beta, mitochondrial OS=Homo sapiens GN=SUCLA2 PE=1 SV=3	Q9P2R7 (+2)	50 kDa	95 % (0.0033)	0	0	0	11	7	7
60S ribosomal protein L27a OS=Homo sapiens GN=RPL27A PE=1 SV=2	P46776	17 kDa	95 % (0.0093)	0	2	2	11	7	7
Receptor tyrosine-protein kinase erbB-2 OS=Homo sapiens GN=ERBB2 PE=1 SV=1	P04626 (+1)	138 kDa	95 % (0.00070)	0	0	0	10	7	8
Aminoacyl tRNA synthase complex-interacting multifunctional protein 1 OS=Homo sapiens GN=AIMP1 PE=1 SV=2	Q12904	34 kDa	95 % (0.0013)	0	0	0	10	7	7
DnaJ homolog subfamily A member 2 OS=Homo sapiens GN=DNAJA2 PE=1 SV=1	O60884	46 kDa	95 % (0.0013)	0	0	0	10	7	7
Vesicle-fusing ATPase OS=Homo sapiens GN=NSF PE=3 SV=1	I3L0N3 (+1)	82 kDa	95 % (0.0037)	0	0	2	10	7	7
Electron transfer flavoprotein subunit alpha, mitochondrial OS=Homo sapiens GN=ETFA PE=1 SV=1	P13804	35 kDa	95 % (0.0031)	0	0	0	10	7	6
SRSF protein kinase 1 OS=Homo sapiens GN=SRPK1 PE=1 SV=2	Q96SB4	74 kDa	95 % (0.0031)	0	0	0	10	7	6
DNA-directed RNA polymerase I subunit RPA2 OS=Homo sapiens GN=POLR1B PE=1 SV=2	Q9H9Y6	128 kDa	95 % (0.0050)	0	1	1	10	7	6
Translocation protein SEC63 homolog OS=Homo sapiens GN=SEC63 PE=1 SV=2	Q9UGP8	88 kDa	95 % (0.0072)	0	0	0	10	7	5
Phosphoglycolate phosphatase OS=Homo sapiens GN=PGP PE=1 SV=1	A6NDG6	34 kDa	95 % (0.00090)	1	0	0	9	7	10
Protein DEK OS=Homo sapiens GN=DEK PE=1 SV=1	P35659	43 kDa	95 % (0.00033)	0	0	0	9	7	7
Nucleoporin p54 OS=Homo sapiens GN=NUP54 PE=2 SV=1	B4DT35 (+2)	51 kDa	95 % (0.00033)	0	0	0	9	7	7
Pyruvate carboxylase, mitochondrial OS=Homo sapiens GN=PC PE=1 SV=2	P11498	130 kDa	95 % (0.0011)	0	0	0	9	7	6
Heat shock 70 kDa protein 14 OS=Homo sapiens GN=HSPA14 PE=1 SV=1	Q0VDF9	55 kDa	95 % (0.0011)	0	0	0	9	7	6
DNA-directed RNA polymerases I and III subunit RPAC1 OS=Homo sapiens GN=POLR1C PE=1 SV=1	O15160	39 kDa	95 % (0.00056)	0	1	2	8	7	8
Cleavage and polyadenylation specificity factor subunit 3 OS=Homo sapiens GN=CPSF3 PE=1 SV=1	Q9UKF6	77 kDa	95 % (0.00015)	1	0	1	8	7	7
Signal recognition particle 14 kDa protein OS=Homo sapiens GN=SRP14 PE=1 SV=2	P37108	15 kDa	95 % (0.0020)	0	0	2	8	7	6
Mitochondrial import receptor subunit TOM22 homolog OS=Homo sapiens GN=TOMM22 PE=1 SV=3	Q9NS69	16 kDa	95 % (0.0072)	0	2	3	8	7	6
Nuclear cap-binding protein subunit 1 OS=Homo sapiens GN=NCBP1 PE=1 SV=1	Q09161	92 kDa	95 % (0.0086)	0	0	1	8	7	4
Signal recognition particle 54 kDa protein OS=Homo sapiens GN=SRP54 PE=1 SV=1	P61011	56 kDa	95 % (0.00033)	0	0	0	7	7	9
NEDD8-conjugating enzyme Ubc12 OS=Homo sapiens GN=UBE2M PE=1 SV=1	P61081	21 kDa	95 % (0.00012)	0	0	1	7	7	8
Delta-1-pyrroline-5-carboxylate dehydrogenase, mitochondrial OS=Homo sapiens GN=ALDH4A1 PE=1 SV=3	P30038	62 kDa	95 % (< 0.00010)	0	0	1	7	7	7
Cytoplasmic dynein 1 intermediate chain 2 OS=Homo sapiens GN=DYNC1I2 PE=2 SV=1	B7ZA04 (+4)	70 kDa	95 % (0.0039)	0	0	3	7	7	7
60 kDa SS-A/Ro ribonucleoprotein OS=Homo sapiens GN=TROVE2 PE=1 SV=2	P10155 (+3)	61 kDa	95 % (< 0.00010)	0	0	0	7	7	6
p21-activated protein kinase-interacting protein 1 OS=Homo sapiens GN=PAK1IP1 PE=1 SV=2	Q9NWT1	44 kDa	95 % (< 0.00010)	0	0	0	7	7	6
Proteasome assembly chaperone 1 OS=Homo sapiens GN=PSMG1 PE=1 SV=1	O95456	33 kDa	95 % (0.00018)	0	1	0	7	7	6
Dehydrogenase/reductase SDR family member 4 OS=Homo sapiens GN=DHRS4 PE=1 SV=3	Q9BTZ2	30 kDa	95 % (0.00069)	0	0	0	7	7	5
Phosphomevalonate kinase OS=Homo sapiens GN=PMVK PE=1 SV=3	Q15126	22 kDa	95 % (0.0039)	0	0	0	7	7	4
Acidic (Leucine-rich) nuclear phosphoprotein 32 family, member E OS=Homo sapiens GN=ANP32E PE=2 SV=1	Q5TB20	25 kDa	95 % (0.0064)	0	0	0	6	7	11
Regulator of nonsense transcripts 2 OS=Homo sapiens GN=UPF2 PE=1 SV=1	Q9HAU5	148 kDa	95 % (0.0038)	0	0	2	6	7	9
Heat shock protein beta-1 OS=Homo sapiens GN=HSPB1 PE=1 SV=2	P04792	23 kDa	95 % (< 0.00010)	0	0	0	6	7	6
FAST kinase domain-containing protein 2 OS=Homo sapiens GN=FASTKD2 PE=1 SV=1	Q9NYY8 (+1)	81 kDa	95 % (0.00022)	0	0	1	6	7	6
Vacuolar protein sorting-associated protein 26A OS=Homo sapiens GN=VPS26A PE=1 SV=2	O75436	38 kDa	95 % (0.00048)	0	0	0	6	7	5
Isoform 2 of Poly(A) RNA polymerase, mitochondrial OS=Homo sapiens GN=MTPAP	Q9NVV4-2	79 kDa	95 % (0.0011)	0	0	1	6	7	5
ADP-ribosylation factor-like protein 2 OS=Homo sapiens GN=ARL2 PE=1 SV=4	P36404	21 kDa	95 % (0.0038)	0	0	2	6	7	5
Isoform 2 of Putative oxidoreductase GLYR1 OS=Homo sapiens GN=GLYR1	Q49A26-2 (+3)	59 kDa	95 % (0.0030)	0	0	0	6	7	4
Periodic tryptophan protein 2 homolog OS=Homo sapiens GN=PWP2 PE=1 SV=2	Q15269	102 kDa	95 % (0.0093)	0	0	1	5	7	10
KIF1-binding protein OS=Homo sapiens GN=KIAA1279 PE=1 SV=1	Q96EK5	72 kDa	95 % (0.00048)	0	0	0	5	7	6
Isoform 2 of Cyclin-dependent kinase 13 OS=Homo sapiens GN=CDK13	Q14004-2 (+1)	158 kDa	95 % (0.00048)	0	0	0	5	7	6
Histone acetyltransferase type B catalytic subunit OS=Homo sapiens GN=HAT1 PE=1 SV=1	O14929	50 kDa	95 % (0.0030)	0	0	0	4	7	6
TRMT1-like protein OS=Homo sapiens GN=TRMT1L PE=1 SV=2	Q7Z2T5	82 kDa	95 % (0.0038)	0	0	0	4	7	5
Protein Red OS=Homo sapiens GN=IK PE=1 SV=3	Q13123	66 kDa	95 % (0.0061)	0	0	1	4	7	5
Epithelial splicing regulatory protein 2 OS=Homo sapiens GN=ESRP2 PE=1 SV=1	Q9H6T0 (+1)	78 kDa	95 % (0.0061)	0	0	1	4	7	5
Kinesin-like protein KIFC1 OS=Homo sapiens GN=KIFC1 PE=1 SV=2	Q9BW19	74 kDa	95 % (0.0075)	0	0	0	4	7	4
Cell division control protein 42 homolog OS=Homo sapiens GN=CDC42 PE=1 SV=2	P60953	21 kDa	95 % (0.0053)	0	0	0	10	6	6
Cirhin OS=Homo sapiens GN=CIRH1A PE=1 SV=1	Q969X6	77 kDa	95 % (0.0038)	0	0	2	9	6	7
HCG2043421, isoform CRA_c OS=Homo sapiens GN=RBPMS PE=2 SV=1	B4E3T4 (+6)	25 kDa	95 % (0.0022)	0	0	0	9	6	6
Four and a half LIM domains protein 3 OS=Homo sapiens GN=FHL3 PE=1 SV=4	Q13643	31 kDa	95 % (0.0071)	0	0	1	9	6	5
N-alpha-acetyltransferase 50 OS=Homo sapiens GN=NAA50 PE=4 SV=1	C9J5D1 (+2)	15 kDa	95 % (0.0071)	0	0	1	9	6	5
Isoform 2 of Polyadenylate-binding protein 2 OS=Homo sapiens GN=PABPN1	Q86U42-2 (+1)	31 kDa	95 % (0.0071)	0	1	0	9	6	5
Chromosome alignment-maintaining phosphoprotein 1 OS=Homo sapiens GN=CHAMP1 PE=1 SV=2	Q96JM3	89 kDa	95 % (0.00096)	0	0	0	8	6	9
Mitochondrial carrier homolog 1 OS=Homo sapiens GN=MTCH1 PE=1 SV=1	Q9NZJ7 (+1)	42 kDa	95 % (0.00056)	0	0	0	8	6	6
TP53-regulating kinase OS=Homo sapiens GN=TP53RK PE=1 SV=2	Q96S44	28 kDa	95 % (0.0020)	0	0	0	8	6	5
Glucose 1,6-bisphosphate synthase OS=Homo sapiens GN=PGM2L1 PE=1 SV=3	Q6PCE3	70 kDa	95 % (0.0020)	0	0	0	8	6	5
Nicalin OS=Homo sapiens GN=NCLN PE=1 SV=2	Q969V3 (+1)	63 kDa	95 % (< 0.00010)	0	0	0	7	6	6
SWI/SNF complex subunit SMARCC2 OS=Homo sapiens GN=SMARCC2 PE=4 SV=1	F8VXC8 (+3)	136 kDa	95 % (0.0016)	0	0	2	7	6	6
BRCA2 and CDKN1A-interacting protein OS=Homo sapiens GN=BCCIP PE=1 SV=1	Q9P287	36 kDa	95 % (0.0030)	0	0	0	7	6	4
Probable glutathione peroxidase 8 OS=Homo sapiens GN=GPX8 PE=1 SV=2	Q8TED1	24 kDa	95 % (0.0030)	0	0	0	7	6	4
Calcium homeostasis endoplasmic reticulum protein OS=Homo sapiens GN=CHERP PE=4 SV=1	J3QK89 (+1)	105 kDa	95 % (< 0.00010)	0	0	1	6	6	6
F-box-like/WD repeat-containing protein TBL1XR1 OS=Homo sapiens GN=TBL1XR1 PE=1 SV=1	Q9BZK7	56 kDa	95 % (< 0.00010)	0	0	1	6	6	6
Isoform 2 of Leucine-rich repeat-containing protein 16A OS=Homo sapiens GN=LRRC16A	Q5VZK9-2 (+1)	147 kDa	95 % (< 0.00010)	0	0	0	6	6	5
Cyclin-dependent kinase 5 OS=Homo sapiens GN=CDK5 PE=1 SV=3	Q00535	33 kDa	95 % (< 0.00010)	0	0	0	6	6	5
Importin-8 OS=Homo sapiens GN=IPO8 PE=1 SV=2	O15397	120 kDa	95 % (0.0026)	0	0	2	6	6	5
GTP-binding protein SAR1a OS=Homo sapiens GN=SAR1A PE=1 SV=1	Q9NR31	22 kDa	95 % (0.0075)	0	0	0	6	6	3
Isoform 3 of CaM kinase-like vesicle-associated protein OS=Homo sapiens GN=CAMKV	Q8NCB2-3	52 kDa	95 % (0.0075)	0	0	0	6	6	3
Isoform 3 of Protein virilizer homolog OS=Homo sapiens GN=KIAA1429	Q69YN4-3	201 kDa	95 % (0.0052)	0	0	0	5	6	9
Double-strand break repair protein MRE11A OS=Homo sapiens GN=MRE11A PE=1 SV=3	P49959	81 kDa	95 % (0.0020)	0	0	0	5	6	8
Ras GTPase-activating-like protein IQGAP3 OS=Homo sapiens GN=IQGAP3 PE=1 SV=2	Q86VI3 (+1)	185 kDa	95 % (0.0011)	0	0	1	5	6	7
Uncharacterized protein OS=Homo sapiens PE=4 SV=1	H7BZT4 (+2)	11 kDa	95 % (< 0.00010)	0	0	0	5	6	6
Methionine adenosyltransferase 2 subunit beta OS=Homo sapiens GN=MAT2B PE=1 SV=1	Q9NZL9 (+2)	38 kDa	95 % (< 0.00010)	0	0	0	5	6	6
Golgin subfamily A member 2 OS=Homo sapiens GN=GOLGA2 PE=1 SV=3	Q08379	113 kDa	95 % (0.0058)	1	3	1	5	6	6
Glioma tumor suppressor candidate region gene 2 protein OS=Homo sapiens GN=GLTSCR2 PE=1 SV=2	Q9NZM5	54 kDa	95 % (< 0.00010)	0	0	0	5	6	5
E3 ubiquitin/ISG15 ligase TRIM25 OS=Homo sapiens GN=TRIM25 PE=1 SV=2	Q14258	71 kDa	95 % (0.00045)	0	0	1	5	6	5
Translation initiation factor eIF-2B subunit delta OS=Homo sapiens GN=EIF2B4 PE=1 SV=2	Q9UI10 (+1)	58 kDa	95 % (0.00045)	0	0	1	5	6	5
Hypoxanthine-guanine phosphoribosyltransferase OS=Homo sapiens GN=HPRT1 PE=1 SV=2	P00492	25 kDa	95 % (0.00098)	0	0	0	5	6	4
28S ribosomal protein S34, mitochondrial OS=Homo sapiens GN=MRPS34 PE=4 SV=2	C9JJ19 (+1)	26 kDa	95 % (0.00098)	0	0	0	5	6	4
U3 small nucleolar ribonucleoprotein protein IMP3 OS=Homo sapiens GN=IMP3 PE=1 SV=1	Q9NV31	22 kDa	95 % (0.00098)	0	0	0	5	6	4
Serine/threonine-protein kinase VRK1 OS=Homo sapiens GN=VRK1 PE=1 SV=1	Q99986	45 kDa	95 % (0.0061)	0	0	0	5	6	3
Mitochondrial import receptor subunit TOM34 OS=Homo sapiens GN=TOMM34 PE=1 SV=2	Q15785	35 kDa	95 % (0.0030)	0	0	0	4	6	7
Focadhesin OS=Homo sapiens GN=FOCAD PE=1 SV=1	Q5VW36	200 kDa	95 % (0.0030)	0	0	0	4	6	7
RNA-binding protein with multiple splicing 2 OS=Homo sapiens GN=RBPMS2 PE=2 SV=1	Q6ZRY4	22 kDa	95 % (0.0013)	0	0	0	4	6	6
DNA-directed RNA polymerase, mitochondrial OS=Homo sapiens GN=POLRMT PE=4 SV=1	K7EKS3 (+1)	140 kDa	95 % (0.0026)	0	0	1	4	6	6
SAM domain and HD domain-containing protein 1 OS=Homo sapiens GN=SAMHD1 PE=1 SV=2	Q9Y3Z3	72 kDa	95 % (0.0026)	0	0	1	4	6	6
Importin subunit alpha-1 OS=Homo sapiens GN=KPNA1 PE=1 SV=3	P52294	60 kDa	95 % (0.0026)	0	0	1	4	6	6
N-acylneuraminate cytidylyltransferase OS=Homo sapiens GN=CMAS PE=1 SV=2	Q8NFW8	48 kDa	95 % (0.00098)	0	0	0	4	6	5
Aurora kinase B (Fragment) OS=Homo sapiens GN=AURKB PE=4 SV=1	J3KTD6 (+2)	26 kDa	95 % (0.0022)	0	0	0	4	6	4
Gamma-adducin OS=Homo sapiens GN=ADD3 PE=1 SV=1	Q9UEY8 (+1)	79 kDa	95 % (0.0022)	0	0	0	4	6	4
Isobutyryl-CoA dehydrogenase, mitochondrial OS=Homo sapiens GN=ACAD8 PE=1 SV=1	Q9UKU7	45 kDa	95 % (0.0022)	0	0	0	4	6	4
WD repeat-containing protein 75 OS=Homo sapiens GN=WDR75 PE=1 SV=1	Q8IWA0	95 kDa	95 % (0.0061)	0	0	0	3	6	5
Isoform 6 of Zinc finger protein 195 OS=Homo sapiens GN=ZNF195	O14628-6 (+1)	70 kDa	95 % (0.0061)	0	0	0	3	6	5
Peptidyl-prolyl cis-trans isomerase-like 4 OS=Homo sapiens GN=PPIL4 PE=1 SV=1	Q8WUA2	57 kDa	95 % (0.0061)	0	0	0	3	6	5
Cancer-related nucleoside-triphosphatase OS=Homo sapiens GN=NTPCR PE=1 SV=1	Q9BSD7	21 kDa	95 % (0.0080)	0	0	0	3	6	4
Dynactin subunit 4 OS=Homo sapiens GN=DCTN4 PE=1 SV=1	Q9UJW0 (+1)	52 kDa	95 % (0.0080)	0	0	0	3	6	4
E3 ubiquitin-protein ligase ARIH2 OS=Homo sapiens GN=ARIH2 PE=1 SV=1	O95376	58 kDa	95 % (0.0080)	0	0	0	3	6	4
Actin-related protein 2/3 complex subunit 1A OS=Homo sapiens GN=ARPC1A PE=1 SV=2	Q92747	42 kDa	95 % (0.0071)	0	0	1	9	5	6
Nuclear inhibitor of protein phosphatase 1 OS=Homo sapiens GN=PPP1R8 PE=1 SV=2	Q12972	38 kDa	95 % (0.0037)	0	0	0	8	5	9
Eukaryotic translation initiation factor 4 gamma 3 OS=Homo sapiens GN=EIF4G3 PE=1 SV=2	O43432 (+2)	177 kDa	95 % (0.0020)	0	0	0	8	5	6
Spermine synthase OS=Homo sapiens GN=SMS PE=1 SV=2	P52788	41 kDa	95 % (0.0039)	0	0	0	8	5	5
Protein FAM98A OS=Homo sapiens GN=FAM98A PE=4 SV=1	E9PH82 (+2)	34 kDa	95 % (0.0039)	0	0	0	8	5	5
SWI/SNF-related matrix-associated actin-dependent regulator of chromatin subfamily B member 1 OS=Homo sapiens GN=SMARCB1 PE=1 SV=2	Q12824 (+2)	44 kDa	95 % (0.0016)	0	0	0	7	5	8
Transmembrane protein 33 OS=Homo sapiens GN=TMEM33 PE=1 SV=2	P57088	28 kDa	95 % (0.0011)	0	0	0	7	5	5
Cleavage and polyadenylation-specificity factor subunit 7 (Fragment) OS=Homo sapiens GN=CPSF7 PE=4 SV=1	F5H669 (+3)	41 kDa	95 % (0.0011)	0	0	0	7	5	5
Inactive hydroxysteroid dehydrogenase-like protein 1 OS=Homo sapiens GN=HSDL1 PE=1 SV=3	Q3SXM5	37 kDa	95 % (0.0011)	0	0	0	7	5	5
Cyclin-dependent kinase 4 (Fragment) OS=Homo sapiens GN=CDK4 PE=3 SV=1	F8VYH9 (+3)	19 kDa	95 % (0.0011)	0	0	0	7	5	5
COP9 signalosome complex subunit 1 OS=Homo sapiens GN=GPS1 PE=4 SV=2	C9JFE4 (+3)	53 kDa	95 % (0.0020)	0	0	0	6	5	8
Succinyl-CoA:3-ketoacid coenzyme A transferase 1, mitochondrial OS=Homo sapiens GN=OXCT1 PE=1 SV=1	P55809	56 kDa	95 % (0.00048)	0	0	0	6	5	7
28S ribosomal protein S31, mitochondrial OS=Homo sapiens GN=MRPS31 PE=1 SV=3	Q92665	45 kDa	95 % (< 0.00010)	0	0	0	6	5	5
L-2-hydroxyglutarate dehydrogenase, mitochondrial OS=Homo sapiens GN=L2HGDH PE=1 SV=3	Q9H9P8	50 kDa	95 % (0.00098)	0	0	0	6	5	4
Ran-specific GTPase-activating protein OS=Homo sapiens GN=RANBP1 PE=1 SV=1	P43487	23 kDa	95 % (0.0022)	0	0	1	6	5	4
Cytochrome c oxidase subunit 4 isoform 1, mitochondrial OS=Homo sapiens GN=COX4I1 PE=1 SV=1	P13073	20 kDa	95 % (0.0022)	0	0	1	6	5	4
Negative elongation factor B OS=Homo sapiens GN=COBRA1 PE=1 SV=1	Q8WX92	66 kDa	95 % (0.0022)	0	0	1	6	5	4
Serine/threonine-protein phosphatase 4 catalytic subunit OS=Homo sapiens GN=PPP4C PE=1 SV=1	P60510	35 kDa	95 % (0.0061)	0	0	0	6	5	3
DNA-directed RNA polymerases I, II, and III subunit RPABC1 OS=Homo sapiens GN=POLR2E PE=1 SV=4	P19388	25 kDa	95 % (0.0011)	0	0	0	5	5	7
Actin-related protein 2/3 complex subunit 1B OS=Homo sapiens GN=ARPC1B PE=1 SV=3	O15143	41 kDa	95 % (0.00015)	0	0	0	5	5	4
Protein MAK16 homolog OS=Homo sapiens GN=MAK16 PE=1 SV=2	Q9BXY0	35 kDa	95 % (0.00015)	0	0	0	5	5	4
Uridine-cytidine kinase 2 OS=Homo sapiens GN=UCK2 PE=1 SV=1	Q9BZX2	29 kDa	95 % (0.00078)	0	0	1	5	5	4
Serine/threonine-protein kinase MST4 OS=Homo sapiens GN=MST4 PE=2 SV=1	B4E0Y9 (+2)	49 kDa	95 % (0.0029)	0	0	0	5	5	3
Nucleoside diphosphate kinase 3 OS=Homo sapiens GN=NME3 PE=1 SV=2	Q13232	19 kDa	95 % (0.0029)	0	0	0	5	5	3
Eukaryotic translation initiation factor 3 subunit G OS=Homo sapiens GN=EIF3G PE=1 SV=2	O75821	36 kDa	95 % (0.0058)	0	0	1	5	5	3
Translocon-associated protein subunit delta OS=Homo sapiens GN=SSR4 PE=1 SV=1	P51571	19 kDa	95 % (0.0058)	0	0	1	5	5	3
WD repeat-containing protein 61 (Fragment) OS=Homo sapiens GN=WDR61 PE=4 SV=1	H0YN81 (+1)	32 kDa	95 % (0.0038)	0	0	0	4	5	7
Coiled-coil-helix-coiled-coil-helix domain-containing protein 3, mitochondrial OS=Homo sapiens GN=CHCHD3 PE=4 SV=1	C9JRZ6 (+1)	27 kDa	95 % (0.00020)	0	0	0	4	5	4
Nucleoporin NUP53 OS=Homo sapiens GN=NUP35 PE=2 SV=1	B4DYB4 (+1)	33 kDa	95 % (0.00020)	0	0	0	4	5	4
Dual specificity mitogen-activated protein kinase kinase 3 OS=Homo sapiens GN=MAP2K3 PE=1 SV=2	P46734	39 kDa	95 % (0.00020)	0	0	0	4	5	4
Eukaryotic translation initiation factor 4H OS=Homo sapiens GN=EIF4H PE=1 SV=5	Q15056 (+1)	27 kDa	95 % (0.0023)	0	0	0	4	5	3
Isocitrate dehydrogenase [NAD] subunit alpha, mitochondrial OS=Homo sapiens GN=IDH3A PE=1 SV=1	P50213	40 kDa	95 % (0.0023)	0	0	0	4	5	3
Protein arginine N-methyltransferase 3 OS=Homo sapiens GN=PRMT3 PE=1 SV=3	O60678	60 kDa	95 % (0.0023)	0	0	0	4	5	3
Exosome complex component RRP43 OS=Homo sapiens GN=EXOSC8 PE=1 SV=1	Q96B26	30 kDa	95 % (0.0023)	0	0	0	4	5	3
Target of EGR1 protein 1 OS=Homo sapiens GN=TOE1 PE=1 SV=1	Q96GM8	57 kDa	95 % (0.0023)	0	0	0	4	5	3
Switch-associated protein 70 OS=Homo sapiens GN=SWAP70 PE=4 SV=1	E7EMB1 (+1)	62 kDa	95 % (0.0023)	0	0	0	4	5	3
NADH dehydrogenase [ubiquinone] 1 alpha subcomplex subunit 13 OS=Homo sapiens GN=NDUFA13 PE=2 SV=1	B4DF76 (+2)	25 kDa	95 % (0.0053)	0	0	1	4	5	3
Protein FAM115A OS=Homo sapiens GN=FAM115A PE=1 SV=3	Q9Y4C2 (+1)	102 kDa	95 % (0.0061)	0	0	0	3	5	6
Glutathione S-transferase omega-1 OS=Homo sapiens GN=GSTO1 PE=1 SV=2	P78417	28 kDa	95 % (0.0029)	0	0	0	3	5	5
Annexin OS=Homo sapiens GN=ANXA11 PE=2 SV=1	B4DVE7 (+1)	51 kDa	95 % (0.0029)	0	0	0	3	5	5
Apoptotic protease-activating factor 1 OS=Homo sapiens GN=APAF1 PE=4 SV=1	C9JLV4 (+5)	132 kDa	95 % (0.0058)	0	0	1	3	5	5
THO complex subunit 5 homolog OS=Homo sapiens GN=THOC5 PE=1 SV=2	Q13769	79 kDa	95 % (0.0023)	0	0	0	3	5	4
Probable tRNA threonylcarbamoyladenosine biosynthesis protein OSGEP OS=Homo sapiens GN=OSGEP PE=1 SV=1	Q9NPF4	36 kDa	95 % (0.0023)	0	0	0	3	5	4
FAS-associated factor 2 OS=Homo sapiens GN=FAF2 PE=1 SV=2	Q96CS3	53 kDa	95 % (0.0023)	0	0	0	3	5	4
Glutamyl-tRNA(Gln) amidotransferase subunit B, mitochondrial OS=Homo sapiens GN=PET112 PE=3 SV=1	D6REA0 (+1)	58 kDa	95 % (0.0023)	0	0	0	3	5	4
SH3 and PX domain-containing protein 2B OS=Homo sapiens GN=SH3PXD2B PE=1 SV=3	A1X283	102 kDa	95 % (0.0053)	0	0	0	3	5	3
Ig lambda chain V-I region HA OS=Homo sapiens PE=1 SV=1	P01700 (+3)	12 kDa	95 % (0.0089)	25	27	22	14	4	4
Cytochrome b-c1 complex subunit Rieske, mitochondrial OS=Homo sapiens GN=UQCRFS1 PE=1 SV=2	P47985	30 kDa	95 % (0.0030)	0	0	0	7	4	6
Ubiquitin carboxyl-terminal hydrolase isozyme L5 OS=Homo sapiens GN=UCHL5 PE=1 SV=3	Q9Y5K5 (+3)	38 kDa	95 % (0.0038)	0	0	0	7	4	5
Prostaglandin E synthase 3 OS=Homo sapiens GN=PTGES3 PE=2 SV=1	B4DP11 (+2)	16 kDa	95 % (0.0075)	0	0	0	7	4	4
Proteasome subunit alpha type-4 OS=Homo sapiens GN=PSMA4 PE=1 SV=1	P25789	29 kDa	95 % (0.0075)	0	0	0	7	4	4
Adenylate kinase isoenzyme 4, mitochondrial OS=Homo sapiens GN=AK4 PE=1 SV=1	P27144	25 kDa	95 % (0.0075)	0	0	0	7	4	4
Mitochondrial glutamate carrier 1 OS=Homo sapiens GN=SLC25A22 PE=1 SV=1	Q9H936	34 kDa	95 % (0.00098)	0	0	0	6	4	5
Acyl-protein thioesterase 2 OS=Homo sapiens GN=LYPLA2 PE=1 SV=1	O95372	25 kDa	95 % (0.00098)	0	0	0	6	4	5
CAAX prenyl protease 1 homolog OS=Homo sapiens GN=ZMPSTE24 PE=1 SV=2	O75844	55 kDa	95 % (0.0022)	0	0	0	6	4	4
ATP-dependent zinc metalloprotease YME1L1 OS=Homo sapiens GN=YME1L1 PE=2 SV=1	B4DNM1 (+2)	76 kDa	95 % (0.0022)	0	0	0	6	4	4
Translocon-associated protein subunit gamma OS=Homo sapiens GN=SSR3 PE=4 SV=1	C9JA28 (+2)	20 kDa	95 % (0.0044)	0	0	1	6	4	4
Rho-related GTP-binding protein RhoG OS=Homo sapiens GN=RHOG PE=1 SV=1	P84095	21 kDa	95 % (0.0080)	0	0	0	6	4	3
Reticulocalbin-1 OS=Homo sapiens GN=RCN1 PE=1 SV=1	Q15293	39 kDa	95 % (0.0080)	0	0	0	6	4	3
Coronin-1B OS=Homo sapiens GN=CORO1B PE=1 SV=1	Q9BR76	54 kDa	95 % (0.0038)	0	0	0	5	4	7
Glycine dehydrogenase [decarboxylating], mitochondrial OS=Homo sapiens GN=GLDC PE=1 SV=2	P23378	113 kDa	95 % (0.0029)	0	1	1	5	4	6
Centrosome-associated protein 350 OS=Homo sapiens GN=CEP350 PE=1 SV=1	Q5VT06	351 kDa	95 % (0.0080)	0	0	2	5	4	6
Ancient ubiquitous protein 1 OS=Homo sapiens GN=AUP1 PE=1 SV=1	Q9Y679 (+1)	53 kDa	95 % (0.00015)	0	0	0	5	4	5
Dual specificity mitogen-activated protein kinase kinase 6 OS=Homo sapiens GN=MAP2K6 PE=1 SV=1	P52564	37 kDa	95 % (0.00015)	0	0	0	5	4	5
Isoform 3 of Mitochondrial Rho GTPase 1 OS=Homo sapiens GN=RHOT1	Q8IXI2-3 (+1)	80 kDa	95 % (0.00078)	0	1	0	5	4	5
Uroporphyrinogen decarboxylase OS=Homo sapiens GN=UROD PE=1 SV=2	P06132	41 kDa	95 % (0.00020)	0	0	0	5	4	4
MORC family CW-type zinc finger protein 2 OS=Homo sapiens GN=MORC2 PE=1 SV=2	Q9Y6X9	118 kDa	95 % (0.00020)	0	0	0	5	4	4
G-rich sequence factor 1 (Fragment) OS=Homo sapiens GN=GRSF1 PE=4 SV=1	H0Y8R1 (+3)	47 kDa	95 % (0.00020)	0	0	0	5	4	4
Biliverdin reductase A OS=Homo sapiens GN=BLVRA PE=1 SV=2	P53004	33 kDa	95 % (0.0011)	0	0	1	5	4	4
Signal transducer and activator of transcription 3 OS=Homo sapiens GN=STAT3 PE=4 SV=1	K7ENL3 (+2)	83 kDa	95 % (0.0011)	0	0	1	5	4	4
Isocitrate dehydrogenase [NAD] subunit beta, mitochondrial OS=Homo sapiens GN=IDH3B PE=1 SV=2	O43837	42 kDa	95 % (0.0023)	0	0	0	5	4	3
Chromobox protein homolog 3 OS=Homo sapiens GN=CBX3 PE=1 SV=4	Q13185	21 kDa	95 % (0.0023)	0	0	0	5	4	3
COP9 signalosome complex subunit 3 OS=Homo sapiens GN=COPS3 PE=1 SV=3	Q9UNS2	48 kDa	95 % (0.0023)	0	0	0	5	4	3
Four and a half LIM domains protein 2 OS=Homo sapiens GN=FHL2 PE=4 SV=1	J3KNW4 (+1)	44 kDa	95 % (0.0023)	0	0	0	5	4	3
6-phosphogluconolactonase OS=Homo sapiens GN=PGLS PE=1 SV=2	O95336	28 kDa	95 % (0.0023)	0	0	0	5	4	3
Kelch-like protein 7 OS=Homo sapiens GN=KLHL7 PE=2 SV=1	B7Z4N7 (+3)	58 kDa	95 % (0.0023)	0	0	0	5	4	3
Cullin-2 OS=Homo sapiens GN=CUL2 PE=1 SV=2	Q13617	87 kDa	95 % (0.0053)	0	0	1	5	4	3
Serine/threonine-protein kinase mTOR OS=Homo sapiens GN=MTOR PE=1 SV=1	P42345	289 kDa	95 % (0.0075)	0	0	0	4	4	7
Cdc42-interacting protein 4 OS=Homo sapiens GN=TRIP10 PE=1 SV=3	Q15642 (+3)	68 kDa	95 % (0.00039)	0	0	1	4	4	4
Ribosome biogenesis protein BRX1 homolog OS=Homo sapiens GN=BRIX1 PE=1 SV=2	Q8TDN6	41 kDa	95 % (0.00039)	0	0	0	4	4	3
Eukaryotic translation initiation factor 6 OS=Homo sapiens GN=EIF6 PE=1 SV=1	P56537	27 kDa	95 % (0.00039)	0	0	0	4	4	3
WD repeat-containing protein 46 OS=Homo sapiens GN=WDR46 PE=1 SV=3	O15213	68 kDa	95 % (0.00039)	0	0	0	4	4	3
Methylosome protein 50 OS=Homo sapiens GN=WDR77 PE=1 SV=1	Q9BQA1	37 kDa	95 % (0.0021)	0	0	1	4	4	3
Nuclear pore complex protein Nup85 OS=Homo sapiens GN=NUP85 PE=2 SV=1	B4DMQ3 (+1)	70 kDa	95 % (0.0075)	0	0	0	4	4	2
CDK5 regulatory subunit-associated protein 3 OS=Homo sapiens GN=CDK5RAP3 PE=4 SV=1	F5H3I5 (+1)	60 kDa	95 % (0.0075)	0	0	0	4	4	2
HLA class I histocompatibility antigen, A-3 alpha chain OS=Homo sapiens GN=HLA-A PE=1 SV=2	P04439 (+3)	41 kDa	95 % (0.0075)	0	0	0	4	4	2
Cytoplasmic dynein 2 heavy chain 1 OS=Homo sapiens GN=DYNC2H1 PE=1 SV=4	Q8NCM8 (+1)	493 kDa	95 % (0.0080)	0	0	0	3	4	6
Condensin-2 complex subunit D3 OS=Homo sapiens GN=NCAPD3 PE=1 SV=2	P42695	169 kDa	95 % (0.0080)	0	0	0	3	4	6
Isoform 2 of RNA 3'-terminal phosphate cyclase OS=Homo sapiens GN=RTCA	O00442-2 (+1)	41 kDa	95 % (0.0023)	0	0	0	3	4	5
Protein RTFDC1 OS=Homo sapiens GN=RTFDC1 PE=4 SV=2	A8MSH5 (+1)	38 kDa	95 % (0.0023)	0	0	0	3	4	5
DNA methyltransferase 1-associated protein 1 OS=Homo sapiens GN=DMAP1 PE=1 SV=1	Q9NPF5	53 kDa	95 % (0.0023)	0	0	0	3	4	5
Kinesin-like protein KIF21A OS=Homo sapiens GN=KIF21A PE=3 SV=1	F8WCP6 (+5)	187 kDa	95 % (0.0053)	0	0	1	3	4	5
Polyribonucleotide 5'-hydroxyl-kinase Clp1 OS=Homo sapiens GN=CLP1 PE=1 SV=1	Q92989	48 kDa	95 % (0.00039)	0	0	0	3	4	4
Monoacylglycerol lipase ABHD12 OS=Homo sapiens GN=ABHD12 PE=2 SV=2	Q8N2K0 (+1)	45 kDa	95 % (0.00039)	0	0	0	3	4	4
Msx2-interacting protein OS=Homo sapiens GN=SPEN PE=1 SV=1	Q96T58	402 kDa	95 % (0.0021)	0	0	1	3	4	4
Protein 4.1 OS=Homo sapiens GN=EPB41 PE=1 SV=4	P11171 (+1)	97 kDa	95 % (0.00056)	0	0	0	3	4	3
Niban-like protein 1 OS=Homo sapiens GN=FAM129B PE=1 SV=3	Q96TA1 (+1)	84 kDa	95 % (0.00056)	0	0	0	3	4	3
Transmembrane and coiled-coil domain-containing protein 1 OS=Homo sapiens GN=TMCO1 PE=4 SV=1	J9JIE6	27 kDa	95 % (0.00056)	0	0	0	3	4	3
28S ribosomal protein S35, mitochondrial OS=Homo sapiens GN=MRPS35 PE=1 SV=1	P82673	37 kDa	95 % (0.00056)	0	0	0	3	4	3
[Pyruvate dehydrogenase [lipoamide]] kinase isozyme 1, mitochondrial OS=Homo sapiens GN=PDK1 PE=1 SV=1	Q15118	49 kDa	95 % (0.00056)	0	0	0	3	4	3
WD repeat and FYVE domain-containing protein 1 OS=Homo sapiens GN=WDFY1 PE=1 SV=1	Q8IWB7	46 kDa	95 % (0.00056)	0	0	0	3	4	3
Ras GTPase-activating protein 1 OS=Homo sapiens GN=RASA1 PE=2 SV=1	B4DTL2 (+3)	102 kDa	95 % (0.0031)	1	0	0	3	4	3
Syntaxin-binding protein 2 OS=Homo sapiens GN=STXBP2 PE=1 SV=2	Q15833	66 kDa	95 % (0.0065)	0	0	0	3	4	2
ATP-binding cassette sub-family D member 3 OS=Homo sapiens GN=ABCD3 PE=1 SV=1	P28288	75 kDa	95 % (0.0065)	0	0	0	3	4	2
cAMP-dependent protein kinase catalytic subunit beta OS=Homo sapiens GN=PRKACB PE=4 SV=2	C9JK39 (+8)	41 kDa	95 % (0.0065)	0	0	0	3	4	2
Vacuolar protein sorting-associated protein 33B OS=Homo sapiens GN=VPS33B PE=1 SV=2	Q9H267 (+2)	71 kDa	95 % (0.0075)	0	0	0	2	4	4
Dynein heavy chain 11, axonemal OS=Homo sapiens GN=DNAH11 PE=1 SV=3	Q96DT5-R	?	95 % (0.0075)	0	0	0	2	4	4
Liprin-beta-1 OS=Homo sapiens GN=PPFIBP1 PE=1 SV=2	Q86W92 (+2)	114 kDa	95 % (0.0075)	0	0	0	2	4	4
MAP1 light chain LC2 OS=Homo sapiens GN=MAP1A PE=4 SV=1	E9PGC8 (+3)	331 kDa	95 % (0.0065)	0	0	0	2	4	3
Isoform 2B of GTPase KRas OS=Homo sapiens GN=KRAS	P01116-2	21 kDa	95 % (0.0080)	0	0	0	6	3	4
Glyoxylate reductase/hydroxypyruvate reductase OS=Homo sapiens GN=GRHPR PE=1 SV=1	Q9UBQ7	36 kDa	95 % (0.0029)	0	0	0	5	3	5
39S ribosomal protein L37, mitochondrial OS=Homo sapiens GN=MRPL37 PE=1 SV=2	Q9BZE1	48 kDa	95 % (0.0023)	0	0	0	5	3	4
Protein timeless homolog OS=Homo sapiens GN=TIMELESS PE=1 SV=2	Q9UNS1 (+1)	139 kDa	95 % (0.0023)	0	0	0	5	3	4
26S proteasome non-ATPase regulatory subunit 4 OS=Homo sapiens GN=PSMD4 PE=1 SV=1	P55036	41 kDa	95 % (0.0023)	0	0	0	5	3	4
1-acyl-sn-glycerol-3-phosphate acyltransferase epsilon OS=Homo sapiens GN=AGPAT5 PE=1 SV=3	Q9NUQ2	42 kDa	95 % (0.0023)	0	0	0	5	3	4
Acidic leucine-rich nuclear phosphoprotein 32 family member B OS=Homo sapiens GN=ANP32B PE=1 SV=1	Q92688 (+1)	29 kDa	95 % (0.0053)	0	0	0	5	3	3
RNA polymerase II-associated protein 3 OS=Homo sapiens GN=RPAP3 PE=1 SV=2	Q9H6T3 (+1)	76 kDa	95 % (0.0053)	0	0	0	5	3	3
2',3'-cyclic-nucleotide 3'-phosphodiesterase OS=Homo sapiens GN=CNP PE=1 SV=2	P09543 (+1)	48 kDa	95 % (0.0053)	0	0	0	5	3	3
C2orf4 protein OS=Homo sapiens GN=C2orf4 PE=2 SV=1	Q5R2V8 (+1)	34 kDa	95 % (0.0053)	0	0	0	5	3	3
ADP-ribosylation factor-like protein 1 OS=Homo sapiens GN=ARL1 PE=2 SV=1	B4DWW1 (+2)	19 kDa	95 % (0.0053)	0	0	0	5	3	3
SWI/SNF-related matrix-associated actin-dependent regulator of chromatin subfamily D member 2 OS=Homo sapiens GN=SMARCD2 PE=4 SV=1	J3KMX2 (+2)	52 kDa	95 % (0.0053)	0	0	0	5	3	3
UPF0553 protein C9orf64 OS=Homo sapiens GN=C9orf64 PE=1 SV=1	Q5T6V5	39 kDa	95 % (0.0080)	0	0	0	4	3	6
RNA polymerase II subunit A C-terminal domain phosphatase OS=Homo sapiens GN=CTDP1 PE=1 SV=3	Q9Y5B0	104 kDa	95 % (0.0023)	0	0	0	4	3	5
LIM and senescent cell antigen-like-containing domain protein 1 OS=Homo sapiens GN=LIMS1 PE=1 SV=4	P48059	37 kDa	95 % (0.00039)	0	0	0	4	3	4
Leucine carboxyl methyltransferase 1 OS=Homo sapiens GN=LCMT1 PE=1 SV=2	Q9UIC8 (+1)	38 kDa	95 % (0.00039)	0	0	0	4	3	4
Transformer-2 protein homolog alpha OS=Homo sapiens GN=TRA2A PE=1 SV=1	Q13595	33 kDa	95 % (0.00039)	0	0	0	4	3	4
ES1 protein homolog, mitochondrial OS=Homo sapiens GN=C21orf33 PE=1 SV=3	P30042	28 kDa	95 % (0.00039)	0	0	0	4	3	4
Nucleolar protein 9 OS=Homo sapiens GN=NOP9 PE=1 SV=1	Q86U38	69 kDa	95 % (0.00039)	0	0	0	4	3	4
Acyl-coenzyme A thioesterase 13 OS=Homo sapiens GN=ACOT13 PE=1 SV=1	Q9NPJ3	15 kDa	95 % (0.0021)	0	0	1	4	3	4
Translational activator of cytochrome c oxidase 1 OS=Homo sapiens GN=TACO1 PE=1 SV=1	Q9BSH4	32 kDa	95 % (0.00056)	0	0	0	4	3	3
39S ribosomal protein L22, mitochondrial OS=Homo sapiens GN=MRPL22 PE=3 SV=1	E7ESL0 (+2)	24 kDa	95 % (0.00056)	0	0	0	4	3	3
3-keto-steroid reductase OS=Homo sapiens GN=HSD17B7 PE=1 SV=1	P56937 (+2)	38 kDa	95 % (0.00056)	0	0	0	4	3	3
Golgi reassembly-stacking protein 2 OS=Homo sapiens GN=GORASP2 PE=1 SV=3	Q9H8Y8 (+1)	47 kDa	95 % (0.00056)	0	0	0	4	3	3
DAZ-associated protein 1 (Fragment) OS=Homo sapiens GN=DAZAP1 PE=4 SV=1	K7EQ02 (+2)	25 kDa	95 % (0.00056)	0	0	0	4	3	3
Cytochrome c oxidase subunit 2 OS=Homo sapiens GN=MT-CO2 PE=1 SV=1	P00403	26 kDa	95 % (0.0031)	0	1	0	4	3	3
Protein LSM12 homolog OS=Homo sapiens GN=LSM12 PE=4 SV=1	K7ELG9 (+2)	25 kDa	95 % (0.0031)	0	0	1	4	3	3
Protein OARD1 (Fragment) OS=Homo sapiens GN=OARD1 PE=4 SV=1	C9JNE2 (+1)	15 kDa	95 % (0.0065)	0	0	0	4	3	2
Ras-related protein Rab-21 OS=Homo sapiens GN=RAB21 PE=1 SV=3	Q9UL25	24 kDa	95 % (0.0065)	0	0	0	4	3	2
Amidophosphoribosyltransferase OS=Homo sapiens GN=PPAT PE=1 SV=1	Q06203	57 kDa	95 % (0.0065)	0	0	0	4	3	2
Endoplasmic reticulum-Golgi intermediate compartment protein 1 OS=Homo sapiens GN=ERGIC1 PE=1 SV=1	Q969X5	33 kDa	95 % (0.0065)	0	0	0	4	3	2
Ganglioside-induced differentiation-associated protein 1 OS=Homo sapiens GN=GDAP1 PE=1 SV=3	Q8TB36	41 kDa	95 % (0.0065)	0	0	0	4	3	2
Mitogen-activated protein kinase kinase kinase 4 OS=Homo sapiens GN=MAP3K4 PE=4 SV=1	F5H538 (+3)	181 kDa	95 % (0.0053)	0	0	0	3	3	5
PTB domain-containing engulfment adapter protein 1 OS=Homo sapiens GN=GULP1 PE=1 SV=1	Q9UBP9	34 kDa	95 % (0.0053)	0	0	0	3	3	5
Interferon-inducible double stranded RNA-dependent protein kinase activator A OS=Homo sapiens GN=PRKRA PE=1 SV=1	O75569	34 kDa	95 % (0.00056)	0	0	0	3	3	4
Pleiotropic regulator 1 OS=Homo sapiens GN=PLRG1 PE=1 SV=1	O43660	57 kDa	95 % (0.0013)	0	0	1	3	3	3
WD repeat-containing protein 43 OS=Homo sapiens GN=WDR43 PE=1 SV=3	Q15061	75 kDa	95 % (0.0013)	0	0	0	3	3	2
DnaJ homolog subfamily B member 11 OS=Homo sapiens GN=DNAJB11 PE=1 SV=1	Q9UBS4	41 kDa	95 % (0.0013)	0	0	0	3	3	2
Nucleoporin Nup37 OS=Homo sapiens GN=NUP37 PE=1 SV=1	Q8NFH4	37 kDa	95 % (0.0013)	0	0	0	3	3	2
Dihydrofolate reductase OS=Homo sapiens GN=DHFR PE=1 SV=2	P00374	21 kDa	95 % (0.0013)	0	0	0	3	3	2
39S ribosomal protein L24, mitochondrial OS=Homo sapiens GN=MRPL24 PE=1 SV=1	Q96A35	25 kDa	95 % (0.0013)	0	0	0	3	3	2
Melanoma-associated antigen 4 OS=Homo sapiens GN=MAGEA4 PE=1 SV=2	P43358	35 kDa	95 % (0.0013)	0	0	0	3	3	2
Factor VIII intron 22 protein OS=Homo sapiens GN=F8A1 PE=1 SV=2	P23610	39 kDa	95 % (0.0013)	0	0	0	3	3	2
AP-2 complex subunit sigma OS=Homo sapiens GN=AP2S1 PE=1 SV=2	P53680	17 kDa	95 % (0.0078)	0	0	1	3	3	2
28S ribosomal protein S30, mitochondrial OS=Homo sapiens GN=MRPS30 PE=1 SV=2	Q9NP92	50 kDa	95 % (0.0078)	0	1	0	3	3	2
Methylthioribose-1-phosphate isomerase OS=Homo sapiens GN=MRI1 PE=1 SV=1	Q9BV20	39 kDa	95 % (0.0065)	0	0	0	2	3	4
Focal adhesion kinase 1 OS=Homo sapiens GN=PTK2 PE=4 SV=1	E7ESA6 (+5)	124 kDa	95 % (0.0065)	0	0	0	2	3	4
Tetratricopeptide repeat protein 19, mitochondrial OS=Homo sapiens GN=TTC19 PE=1 SV=4	Q6DKK2	42 kDa	95 % (0.0065)	0	0	0	2	3	4
Nuclear export mediator factor NEMF OS=Homo sapiens GN=NEMF PE=1 SV=4	O60524 (+2)	123 kDa	95 % (0.0013)	0	0	0	2	3	3
Notchless protein homolog 1 OS=Homo sapiens GN=NLE1 PE=1 SV=4	Q9NVX2	53 kDa	95 % (0.0013)	0	0	0	2	3	3
Retinoblastoma-binding protein 5 OS=Homo sapiens GN=RBBP5 PE=1 SV=2	Q15291 (+1)	59 kDa	95 % (0.0013)	0	0	0	2	3	3
Nucleoside diphosphate kinase 7 OS=Homo sapiens GN=NME7 PE=2 SV=1	B4DXC8 (+2)	38 kDa	95 % (0.0013)	0	0	0	2	3	3
Isoform 2 of Kinectin OS=Homo sapiens GN=KTN1	Q86UP2-2	150 kDa	95 % (0.0078)	0	0	1	2	3	3
Vacuolar protein sorting-associated protein 51 homolog OS=Homo sapiens GN=VPS51 PE=1 SV=2	Q9UID3	86 kDa	95 % (0.0022)	0	0	0	2	3	2
Lysophospholipase-like protein 1 OS=Homo sapiens GN=LYPLAL1 PE=1 SV=3	Q5VWZ2 (+1)	26 kDa	95 % (0.0022)	0	0	0	2	3	2
Uncharacterized protein C9orf114 OS=Homo sapiens GN=C9orf114 PE=1 SV=3	Q5T280	42 kDa	95 % (0.0022)	0	0	0	2	3	2
Dolichyl-phosphate beta-glucosyltransferase OS=Homo sapiens GN=ALG5 PE=1 SV=1	Q9Y673 (+1)	37 kDa	95 % (0.0022)	0	0	0	2	3	2
Vacuolar protein sorting-associated protein 26B OS=Homo sapiens GN=VPS26B PE=1 SV=2	Q4G0F5	39 kDa	95 % (0.0022)	0	0	0	2	3	2
ATP-binding domain-containing protein 4 OS=Homo sapiens GN=ATPBD4 PE=1 SV=3	Q7L8W6	30 kDa	95 % (0.0022)	0	0	0	2	3	2
Nucleoside diphosphate kinase OS=Homo sapiens GN=NME4 PE=2 SV=1	Q4TT34 (+2)	22 kDa	95 % (0.0022)	0	0	0	2	3	2
Transcriptional repressor p66-beta OS=Homo sapiens GN=GATAD2B PE=1 SV=1	Q8WXI9	65 kDa	95 % (0.0022)	0	0	0	2	3	2
Mortality factor 4-like protein 1 OS=Homo sapiens GN=MORF4L1 PE=1 SV=2	Q9UBU8 (+2)	41 kDa	95 % (0.0075)	0	0	0	4	2	4
THO complex subunit 3 OS=Homo sapiens GN=THOC3 PE=1 SV=1	Q96J01	39 kDa	95 % (0.0065)	0	0	0	4	2	3
Nuclear-interacting partner of ALK OS=Homo sapiens GN=ZC3HC1 PE=4 SV=1	C9J0I9 (+1)	51 kDa	95 % (0.0065)	0	0	0	4	2	3
TGF-beta-activated kinase 1 and MAP3K7-binding protein 1 OS=Homo sapiens GN=TAB1 PE=1 SV=1	Q15750 (+1)	55 kDa	95 % (0.0065)	0	0	0	4	2	3
Vesicle-trafficking protein SEC22b OS=Homo sapiens GN=SEC22B PE=1 SV=4	O75396	25 kDa	95 % (0.0065)	0	0	0	3	2	4
Signal recognition particle 19 kDa protein OS=Homo sapiens GN=SRP19 PE=1 SV=3	P09132	16 kDa	95 % (0.0065)	0	0	0	3	2	4
Alanine aminotransferase 2 OS=Homo sapiens GN=GPT2 PE=1 SV=1	Q8TD30	58 kDa	95 % (0.0065)	0	0	0	3	2	4
Vacuolar protein sorting-associated protein 4A OS=Homo sapiens GN=VPS4A PE=1 SV=1	Q9UN37	49 kDa	95 % (0.0065)	0	0	0	3	2	4
Integrator complex subunit 11 OS=Homo sapiens GN=CPSF3L PE=1 SV=2	Q5TA45 (+1)	68 kDa	95 % (0.0013)	0	0	0	3	2	3
Transmembrane and TPR repeat-containing protein 3 OS=Homo sapiens GN=TMTC3 PE=1 SV=2	Q6ZXV5 (+1)	104 kDa	95 % (0.0013)	0	0	0	3	2	3
5'-AMP-activated protein kinase subunit gamma-1 OS=Homo sapiens GN=PRKAG1 PE=2 SV=1	B4DDT7 (+3)	34 kDa	95 % (0.0022)	0	0	0	3	2	2
Protein SEC13 homolog OS=Homo sapiens GN=SEC13 PE=4 SV=1	A8MV37 (+2)	34 kDa	95 % (0.0022)	0	0	0	3	2	2
39S ribosomal protein L3, mitochondrial OS=Homo sapiens GN=MRPL3 PE=3 SV=1	E7ETU7 (+2)	42 kDa	95 % (0.0022)	0	0	0	3	2	2
Cytoplasmic dynein 1 light intermediate chain 2 OS=Homo sapiens GN=DYNC1LI2 PE=2 SV=1	B4DZP4 (+1)	45 kDa	95 % (0.0022)	0	0	0	3	2	2
Corticosteroid 11-beta-dehydrogenase isozyme 2 OS=Homo sapiens GN=HSD11B2 PE=1 SV=2	P80365	44 kDa	95 % (0.0022)	0	0	0	3	2	2
45 kDa calcium-binding protein OS=Homo sapiens GN=SDF4 PE=1 SV=1	Q9BRK5	42 kDa	95 % (0.0022)	0	0	0	2	2	3
Acyl-protein thioesterase 1 (Fragment) OS=Homo sapiens GN=LYPLA1 PE=4 SV=1	E5RGR0 (+3)	21 kDa	95 % (0.0022)	0	0	0	2	2	3
39S ribosomal protein L9, mitochondrial OS=Homo sapiens GN=MRPL9 PE=1 SV=2	Q9BYD2	30 kDa	95 % (0.0022)	0	0	0	2	2	3
Fragile X mental retardation syndrome-related protein 2 OS=Homo sapiens GN=FXR2 PE=1 SV=2	P51116	74 kDa	95 % (0.0075)	0	0	1	2	2	2
ATP-dependent RNA helicase SUPV3L1, mitochondrial OS=Homo sapiens GN=SUPV3L1 PE=1 SV=1	Q8IYB8	88 kDa	95 % (0.0075)	0	0	0	2	2	1
NACHT, LRR and PYD domains-containing protein 2 OS=Homo sapiens GN=NLRP2 PE=1 SV=1	Q9NX02 (+1)	121 kDa	95 % (0.0075)	0	0	0	2	2	1
Core-binding factor subunit beta OS=Homo sapiens GN=CBFB PE=1 SV=2	Q13951	22 kDa	95 % (0.0075)	0	0	0	2	2	1
Isoform 2 of RNA-binding protein 10 OS=Homo sapiens GN=RBM10	P98175-2 (+3)	103 kDa	95 % (0.0075)	0	0	0	2	2	1
Isoform 2 of Synaptophysin-like protein 1 OS=Homo sapiens GN=SYPL1	Q16563-2	26 kDa	95 % (0.0075)	0	0	0	2	2	1
Trafficking protein particle complex subunit 4 OS=Homo sapiens GN=TRAPPC4 PE=2 SV=1	B4DME1 (+4)	18 kDa	95 % (0.0075)	0	0	0	2	2	1
Bromodomain-containing protein 4 OS=Homo sapiens GN=BRD4 PE=1 SV=2	O60885 (+2)	152 kDa	95 % (0.0075)	0	0	0	2	2	1
RNA polymerase II subunit A C-terminal domain phosphatase SSU72 OS=Homo sapiens GN=SSU72 PE=1 SV=1	Q9NP77	23 kDa	95 % (0.0075)	0	0	0	1	2	2
Histone deacetylase complex subunit SAP30 OS=Homo sapiens GN=SAP30 PE=1 SV=1	O75446	23 kDa	95 % (0.0075)	0	0	0	1	2	2
Testin OS=Homo sapiens GN=TES PE=1 SV=1	Q9UGI8 (+1)	48 kDa	95 % (0.0075)	0	0	0	1	2	2
Serine/threonine-protein kinase PAK 4 OS=Homo sapiens GN=PAK4 PE=1 SV=1	O96013	64 kDa	95 % (0.0075)	0	0	0	1	2	2
Exosome complex component RRP45 OS=Homo sapiens GN=EXOSC9 PE=1 SV=3	Q06265 (+1)	49 kDa	95 % (0.0075)	0	0	0	1	2	2
Exosome complex component RRP41 OS=Homo sapiens GN=EXOSC4 PE=1 SV=3	Q9NPD3	26 kDa	95 % (0.0075)	0	0	0	1	2	2
RNA methyltransferase-like protein 1 OS=Homo sapiens GN=RNMTL1 PE=1 SV=2	Q9HC36	47 kDa	95 % (0.0075)	0	0	0	1	2	2
Lys-63-specific deubiquitinase BRCC36 OS=Homo sapiens GN=BRCC3 PE=1 SV=2	P46736 (+3)	36 kDa	95 % (0.0075)	0	0	0	1	2	2
Cell division cycle 37 homolog (S. cerevisiae)-like 1 OS=Homo sapiens GN=CDC37L1 PE=4 SV=1	B1AL69 (+1)	36 kDa	95 % (0.0075)	0	0	0	1	2	2
Receptor-type tyrosine-protein phosphatase zeta OS=Homo sapiens GN=PTPRZ1 PE=1 SV=4	P23471 (+2)	255 kDa	95 % (0.0075)	0	0	0	1	2	2
N-alpha-acetyltransferase 40 OS=Homo sapiens GN=NAA40 PE=4 SV=1	F5H2C9 (+1)	14 kDa	95 % (0.0075)	0	0	0	1	2	2
Protein arginine N-methyltransferase 6 OS=Homo sapiens GN=PRMT6 PE=1 SV=1	Q96LA8	42 kDa	95 % (0.0075)	0	0	0	2	1	2
Pre-mRNA-splicing factor SPF27 OS=Homo sapiens GN=BCAS2 PE=1 SV=1	O75934	26 kDa	95 % (0.0075)	0	0	0	2	1	2
Mitochondrial inner membrane protein OXA1L OS=Homo sapiens GN=OXA1L PE=3 SV=1	J3KNA0	55 kDa	95 % (0.0075)	0	0	0	2	1	2
RNA-binding protein 7 OS=Homo sapiens GN=RBM7 PE=4 SV=1	F5GXV8 (+3)	16 kDa	95 % (0.0075)	0	0	0	2	1	2
Oligosaccharyltransferase complex subunit OSTC OS=Homo sapiens GN=OSTC PE=1 SV=1	Q9NRP0	17 kDa	95 % (0.0075)	0	0	0	2	1	2
3-ketoacyl-CoA thiolase, peroxisomal OS=Homo sapiens GN=ACAA1 PE=1 SV=2	P09110	44 kDa	95 % (0.0075)	0	0	0	2	1	2
39S ribosomal protein L20, mitochondrial OS=Homo sapiens GN=MRPL20 PE=1 SV=1	Q9BYC9	17 kDa	95 % (0.0075)	0	0	0	2	1	2
Ubiquitin-conjugating enzyme E2 E2 OS=Homo sapiens GN=UBE2E2 PE=1 SV=1	Q96LR5	22 kDa	95 % (0.0075)	0	0	0	2	1	2
Ig kappa chain V-I region AU OS=Homo sapiens PE=1 SV=1	P01594	12 kDa	95 % (0.0061)	12	11	10	5	0	0
Hemoglobin subunit zeta OS=Homo sapiens GN=HBZ PE=1 SV=2	P02008	16 kDa	95 % (0.0075)	2	1	2	0	0	0

## Sheet: H1 hESC cutoff 10 3xreplicates
Results: H1 hESC - Endogenous KAP1 IP MSMS - P-value (KAP1 IP vs control) < 0.01 - normalized count at least 10 in each KAP1 IP replicate				NORMALIZED COUNT
				IgG control IP			KAP1 IP
Identified Proteins	UniProt Accession Number	Molecular Weight	T-Test (P-Value)	H1hESC_IgG_replicate1	H1hESC_IgG_replicate2	H1hESC_IgG_replicate3	H1hESC_KAP1_IP_replicate1	H1hESC_KAP1_IP_replicate2	H1hESC_KAP1_IP_replicate3
Fatty acid synthase OS=Homo sapiens GN=FASN PE=1 SV=3	P49327	273 kDa	95 % (0.00095)	72	182	261	655	682	733
Transcription intermediary factor 1-beta OS=Homo sapiens GN=TRIM28 PE=1 SV=5	Q13263	89 kDa	95 % (0.00033)	14	30	45	584	775	659
Heat shock protein HSP 90-beta OS=Homo sapiens GN=HSP90AB1 PE=1 SV=4	P08238	83 kDa	95 % (0.0064)	33	48	90	388	302	233
Cytoplasmic dynein 1 heavy chain 1 OS=Homo sapiens GN=DYNC1H1 PE=1 SV=5	Q14204	532 kDa	95 % (0.0011)	0	42	20	345	243	280
DNA-dependent protein kinase catalytic subunit OS=Homo sapiens GN=PRKDC PE=1 SV=3	P78527	469 kDa	95 % (0.00037)	0	57	67	314	289	331
LINE-1 type transposase domain-containing protein 1 OS=Homo sapiens GN=L1TD1 PE=1 SV=1	Q5T7N2	99 kDa	95 % (0.0049)	2	46	65	188	268	194
ATP-citrate synthase OS=Homo sapiens GN=ACLY PE=1 SV=3	P53396	121 kDa	95 % (0.0070)	15	42	58	175	175	117
Clathrin heavy chain 1 OS=Homo sapiens GN=CLTC PE=1 SV=5	Q00610 (+1)	192 kDa	95 % (0.0028)	4	41	60	156	184	149
Isoform 3 of E3 ubiquitin-protein ligase UBR4 OS=Homo sapiens GN=UBR4	Q5T4S7-3 (+2)	572 kDa	95 % (0.0014)	0	5	3	152	98	127
Poly [ADP-ribose] polymerase 1 OS=Homo sapiens GN=PARP1 PE=1 SV=4	P09874	113 kDa	95 % (0.0012)	3	24	33	141	127	109
Tubulin beta chain OS=Homo sapiens GN=TUBB PE=3 SV=1	F8VW92 (+2)	49 kDa	95 % (0.00068)	3	16	31	140	171	135
Tubulin alpha-1B chain OS=Homo sapiens GN=TUBA1B PE=1 SV=1	P68363	50 kDa	95 % (0.0019)	9	24	39	138	193	151
Translational activator GCN1 OS=Homo sapiens GN=GCN1L1 PE=1 SV=6	Q92616	293 kDa	95 % (0.0012)	0	10	11	137	102	151
Midasin OS=Homo sapiens GN=MDN1 PE=1 SV=2	Q9NU22	633 kDa	95 % (< 0.00010)	0	13	6	130	121	136
Tubulin alpha-1A chain OS=Homo sapiens GN=TUBA1A PE=1 SV=1	Q71U36	50 kDa	95 % (0.0022)	9	21	35	127	184	144
Tubulin beta-2B chain OS=Homo sapiens GN=TUBB2B PE=1 SV=1	Q9BVA1	50 kDa	95 % (0.00066)	2	14	26	124	154	122
Tubulin beta-4B chain OS=Homo sapiens GN=TUBB4B PE=1 SV=1	P68371	50 kDa	95 % (0.00086)	3	16	30	124	147	114
Pre-mRNA-processing-splicing factor 8 OS=Homo sapiens GN=PRPF8 PE=1 SV=2	Q6P2Q9	274 kDa	95 % (0.0034)	0	12	20	117	75	92
Isoform 2 of Heterogeneous nuclear ribonucleoprotein M OS=Homo sapiens GN=HNRNPM	P52272-2 (+1)	74 kDa	95 % (0.0077)	0	29	56	114	105	110
Isoform 3 of Heterogeneous nuclear ribonucleoprotein K OS=Homo sapiens GN=HNRNPK	P61978-3	49 kDa	95 % (0.0020)	7	31	38	113	151	125
Keratin, type II cytoskeletal 8 OS=Homo sapiens GN=KRT8 PE=3 SV=1	F8VXB4 (+1)	57 kDa	95 % (0.0021)	77	64	77	113	129	116
Isoform 4 of DNA topoisomerase 2-alpha OS=Homo sapiens GN=TOP2A	P11388-4 (+3)	183 kDa	95 % (0.0025)	1	30	43	109	126	136
Bifunctional glutamate/proline--tRNA ligase OS=Homo sapiens GN=EPRS PE=1 SV=5	P07814	171 kDa	95 % (0.0017)	1	23	28	109	93	87
Heterogeneous nuclear ribonucleoprotein U OS=Homo sapiens GN=HNRNPU PE=1 SV=6	Q00839	91 kDa	95 % (0.0029)	7	14	38	102	145	117
U5 small nuclear ribonucleoprotein 200 kDa helicase OS=Homo sapiens GN=SNRNP200 PE=1 SV=2	O75643	245 kDa	95 % (0.0021)	1	24	32	101	86	107
Pyruvate kinase isozymes M1/M2 OS=Homo sapiens GN=PKM PE=1 SV=4	P14618	58 kDa	95 % (0.00093)	10	23	32	100	103	85
Tubulin alpha-4A chain OS=Homo sapiens GN=TUBA4A PE=2 SV=1	A8MUB1 (+1)	48 kDa	95 % (0.0016)	6	17	27	99	131	99
Isoform M1 of Pyruvate kinase isozymes M1/M2 OS=Homo sapiens GN=PKM	P14618-2	58 kDa	95 % (0.0011)	9	21	29	95	92	77
Tubulin beta-4A chain OS=Homo sapiens GN=TUBB4A PE=1 SV=2	P04350	50 kDa	95 % (0.0039)	1	11	22	85	116	76
Acetyl-CoA carboxylase 1 OS=Homo sapiens GN=ACACA PE=1 SV=2	Q13085	266 kDa	95 % (0.0018)	0	15	18	83	70	98
40S ribosomal protein S3 OS=Homo sapiens GN=RPS3 PE=1 SV=2	P23396	27 kDa	95 % (0.0016)	9	11	20	82	102	72
Heterogeneous nuclear ribonucleoproteins C1/C2 OS=Homo sapiens GN=HNRNPC PE=1 SV=4	P07910	34 kDa	95 % (0.00036)	9	20	25	81	94	94
60 kDa heat shock protein, mitochondrial OS=Homo sapiens GN=HSPD1 PE=1 SV=2	P10809	61 kDa	95 % (0.0046)	8	14	23	76	63	51
E3 SUMO-protein ligase RanBP2 OS=Homo sapiens GN=RANBP2 PE=1 SV=2	P49792	358 kDa	95 % (0.0047)	0	6	19	75	110	130
DNA replication licensing factor MCM3 OS=Homo sapiens GN=MCM3 PE=1 SV=3	P25205	91 kDa	95 % (0.0026)	1	14	23	72	101	80
Tubulin beta-3 chain OS=Homo sapiens GN=TUBB3 PE=1 SV=2	Q13509	50 kDa	95 % (0.00064)	1	10	17	71	91	81
Eukaryotic initiation factor 4A-I OS=Homo sapiens GN=EIF4A1 PE=1 SV=1	P60842	46 kDa	95 % (0.00067)	0	12	8	70	93	77
Nucleolar RNA helicase 2 OS=Homo sapiens GN=DDX21 PE=1 SV=5	Q9NR30	87 kDa	95 % (0.0078)	0	10	35	69	106	92
Insulin-like growth factor 2 mRNA-binding protein 1 OS=Homo sapiens GN=IGF2BP1 PE=1 SV=2	Q9NZI8	63 kDa	95 % (0.0045)	0	17	28	68	88	69
40S ribosomal protein S4, X isoform OS=Homo sapiens GN=RPS4X PE=1 SV=2	P62701	30 kDa	95 % (0.0031)	3	12	19	68	62	48
DNA replication licensing factor MCM5 OS=Homo sapiens GN=MCM5 PE=1 SV=5	P33992	82 kDa	95 % (0.0019)	4	8	24	68	61	57
Probable ubiquitin carboxyl-terminal hydrolase FAF-X OS=Homo sapiens GN=USP9X PE=1 SV=3	Q93008 (+1)	292 kDa	95 % (0.0024)	0	3	7	68	43	64
D-3-phosphoglycerate dehydrogenase OS=Homo sapiens GN=PHGDH PE=1 SV=4	O43175	57 kDa	95 % (0.00059)	0	3	10	67	58	51
Keratin, type I cytoskeletal 18 OS=Homo sapiens GN=KRT18 PE=1 SV=2	P05783	48 kDa	95 % (0.0051)	8	27	30	66	81	64
Heat shock 70 kDa protein 4 OS=Homo sapiens GN=HSPA4 PE=1 SV=4	P34932	94 kDa	95 % (0.0093)	5	9	12	66	43	39
Chromodomain-helicase-DNA-binding protein 4 OS=Homo sapiens GN=CHD4 PE=4 SV=1	F5GWX5 (+2)	217 kDa	95 % (0.0039)	0	1	3	64	62	100
DNA replication licensing factor MCM6 OS=Homo sapiens GN=MCM6 PE=1 SV=1	Q14566	93 kDa	95 % (0.0052)	0	10	28	63	72	57
Staphylococcal nuclease domain-containing protein 1 OS=Homo sapiens GN=SND1 PE=1 SV=1	Q7KZF4	102 kDa	95 % (0.0016)	0	11	23	63	69	62
Ubiquitin-40S ribosomal protein S27a OS=Homo sapiens GN=RPS27A PE=1 SV=2	P62979	18 kDa	95 % (0.0022)	11	13	31	63	68	74
Sodium/potassium-transporting ATPase subunit alpha-1 OS=Homo sapiens GN=ATP1A1 PE=3 SV=1	F5H3A1 (+1)	113 kDa	95 % (0.00049)	0	4	8	63	54	48
DNA mismatch repair protein Msh6 OS=Homo sapiens GN=MSH6 PE=1 SV=2	P52701	153 kDa	95 % (0.0036)	0	8	28	62	79	74
Elongation factor 1-gamma OS=Homo sapiens GN=EEF1G PE=1 SV=3	P26641	50 kDa	95 % (0.0039)	0	5	5	62	50	36
ADP/ATP translocase 3 OS=Homo sapiens GN=SLC25A6 PE=1 SV=4	P12236	33 kDa	95 % (0.0043)	4	6	10	60	54	36
General transcription factor II-I OS=Homo sapiens GN=GTF2I PE=1 SV=2	P78347 (+3)	112 kDa	95 % (0.0049)	0	8	20	58	74	50
Myb-binding protein 1A OS=Homo sapiens GN=MYBBP1A PE=1 SV=2	Q9BQG0 (+1)	149 kDa	95 % (0.00059)	0	2	4	57	52	41
ADP/ATP translocase 2 OS=Homo sapiens GN=SLC25A5 PE=1 SV=7	P05141	33 kDa	95 % (0.0030)	5	4	12	57	49	37
Heterogeneous nuclear ribonucleoprotein L OS=Homo sapiens GN=HNRNPL PE=1 SV=2	P14866	64 kDa	95 % (0.0038)	0	7	10	56	73	45
DNA (cytosine-5)-methyltransferase 3B OS=Homo sapiens GN=DNMT3B PE=1 SV=1	Q9UBC3	96 kDa	95 % (0.0052)	0	8	19	55	86	64
ATP-dependent RNA helicase DDX3X OS=Homo sapiens GN=DDX3X PE=1 SV=3	O00571	73 kDa	95 % (0.0096)	0	18	20	55	82	55
DNA replication licensing factor MCM4 OS=Homo sapiens GN=MCM4 PE=1 SV=5	P33991	97 kDa	95 % (0.0028)	0	10	17	55	56	43
Probable ATP-dependent RNA helicase DDX5 OS=Homo sapiens GN=DDX5 PE=1 SV=1	P17844	69 kDa	95 % (0.0060)	0	11	18	53	86	65
T-complex protein 1 subunit theta OS=Homo sapiens GN=CCT8 PE=1 SV=4	P50990	60 kDa	95 % (0.0067)	6	8	15	53	42	33
40S ribosomal protein S3a OS=Homo sapiens GN=RPS3A PE=1 SV=2	P61247	30 kDa	95 % (0.00089)	2	9	9	51	55	41
78 kDa glucose-regulated protein OS=Homo sapiens GN=HSPA5 PE=1 SV=2	P11021	72 kDa	95 % (0.0036)	6	14	19	50	47	38
DNA topoisomerase 2-beta OS=Homo sapiens GN=TOP2B PE=1 SV=3	Q02880 (+1)	183 kDa	95 % (0.0059)	0	10	23	49	70	71
Heterogeneous nuclear ribonucleoprotein H OS=Homo sapiens GN=HNRNPH1 PE=4 SV=1	G8JLB6 (+1)	51 kDa	95 % (0.0013)	0	5	12	49	62	47
T-complex protein 1 subunit alpha OS=Homo sapiens GN=TCP1 PE=1 SV=1	P17987	60 kDa	95 % (0.0051)	2	8	12	49	42	31
Probable ATP-dependent RNA helicase DDX17 OS=Homo sapiens GN=DDX17 PE=3 SV=1	H3BLZ8	80 kDa	95 % (0.0063)	0	14	20	47	72	64
Alpha-aminoadipic semialdehyde synthase, mitochondrial OS=Homo sapiens GN=AASS PE=1 SV=1	Q9UDR5	102 kDa	95 % (0.0058)	0	4	12	47	59	35
Drebrin OS=Homo sapiens GN=DBN1 PE=1 SV=4	Q16643	71 kDa	95 % (0.00042)	1	6	8	46	56	45
Hexokinase-1 OS=Homo sapiens GN=HK1 PE=1 SV=3	P19367	102 kDa	95 % (0.0088)	0	17	22	46	56	45
Exportin-1 OS=Homo sapiens GN=XPO1 PE=1 SV=1	O14980	123 kDa	95 % (0.0088)	0	1	10	46	47	26
T-complex protein 1 subunit gamma OS=Homo sapiens GN=CCT3 PE=1 SV=4	P49368	61 kDa	95 % (0.0022)	3	12	17	46	45	39
DNA (cytosine-5)-methyltransferase 1 OS=Homo sapiens GN=DNMT1 PE=1 SV=2	P26358	183 kDa	95 % (0.0026)	0	3	8	46	30	40
ADP/ATP translocase 1 OS=Homo sapiens GN=SLC25A4 PE=1 SV=4	P12235	33 kDa	95 % (0.0089)	4	4	8	45	36	24
ATP synthase subunit alpha, mitochondrial OS=Homo sapiens GN=ATP5A1 PE=1 SV=1	P25705	60 kDa	95 % (< 0.00010)	2	5	5	44	41	48
Microtubule-associated protein 1B OS=Homo sapiens GN=MAP1B PE=1 SV=2	P46821	271 kDa	95 % (0.0013)	0	0	3	44	39	58
Protein RRP5 homolog OS=Homo sapiens GN=PDCD11 PE=1 SV=3	Q14690	209 kDa	95 % (0.00016)	0	5	3	44	39	48
Isoform LCRMP-4 of Dihydropyrimidinase-related protein 3 OS=Homo sapiens GN=DPYSL3	Q14195-2	74 kDa	95 % (0.0045)	6	3	12	44	36	29
T-complex protein 1 subunit zeta OS=Homo sapiens GN=CCT6A PE=1 SV=3	P40227	58 kDa	95 % (0.0073)	1	14	17	43	45	34
Insulin-like growth factor 2 mRNA-binding protein 3 OS=Homo sapiens GN=IGF2BP3 PE=1 SV=2	O00425	64 kDa	95 % (0.0063)	0	10	15	42	68	68
Eukaryotic translation initiation factor 3 subunit C OS=Homo sapiens GN=EIF3C PE=1 SV=1	Q99613	105 kDa	95 % (0.0088)	0	5	17	42	59	38
Sarcoplasmic/endoplasmic reticulum calcium ATPase 2 OS=Homo sapiens GN=ATP2A2 PE=1 SV=1	P16615	115 kDa	95 % (0.00089)	0	1	9	42	40	33
DNA repair protein RAD50 OS=Homo sapiens GN=RAD50 PE=1 SV=1	Q92878 (+1)	154 kDa	95 % (0.0033)	0	3	12	42	34	31
Microtubule-actin cross-linking factor 1, isoforms 1/2/3/5 OS=Homo sapiens GN=MACF1 PE=4 SV=1	H3BPE1 (+1)	857 kDa	95 % (0.0072)	1	2	2	41	49	76
HEAT repeat-containing protein 1 OS=Homo sapiens GN=HEATR1 PE=1 SV=3	Q9H583	242 kDa	95 % (0.0017)	0	1	3	41	27	40
60S ribosomal protein L5 OS=Homo sapiens GN=RPL5 PE=1 SV=3	P46777	34 kDa	95 % (0.0039)	0	6	13	40	61	61
Threonine--tRNA ligase, cytoplasmic OS=Homo sapiens GN=TARS PE=1 SV=3	P26639	83 kDa	95 % (0.0069)	3	6	17	40	35	30
Peptidyl-prolyl cis-trans isomerase FKBP4 OS=Homo sapiens GN=FKBP4 PE=1 SV=3	Q02790	52 kDa	95 % (0.0025)	0	0	9	39	49	33
40S ribosomal protein S2 OS=Homo sapiens GN=RPS2 PE=1 SV=2	P15880	31 kDa	95 % (0.0041)	0	6	9	39	46	29
Adenosylhomocysteinase OS=Homo sapiens GN=AHCY PE=1 SV=4	P23526	48 kDa	95 % (0.0020)	0	3	3	39	32	25
40S ribosomal protein S10 OS=Homo sapiens GN=RPS10 PE=1 SV=1	P46783	19 kDa	95 % (0.0071)	0	0	3	39	26	21
Nucleolar protein 56 OS=Homo sapiens GN=NOP56 PE=1 SV=4	O00567	66 kDa	95 % (0.0018)	0	0	6	38	42	28
26S proteasome non-ATPase regulatory subunit 2 OS=Homo sapiens GN=PSMD2 PE=1 SV=3	Q13200	100 kDa	95 % (0.0021)	0	4	9	38	41	29
Nuclear pore complex protein Nup205 OS=Homo sapiens GN=NUP205 PE=1 SV=3	Q92621	228 kDa	95 % (0.0012)	0	7	11	38	35	43
60S ribosomal protein L3 OS=Homo sapiens GN=RPL3 PE=1 SV=2	P39023	46 kDa	95 % (0.0085)	0	15	5	37	66	55
Tubulin beta-6 chain OS=Homo sapiens GN=TUBB6 PE=1 SV=1	Q9BUF5	50 kDa	95 % (0.0079)	0	6	14	37	63	47
Eukaryotic initiation factor 4A-II OS=Homo sapiens GN=EIF4A2 PE=1 SV=2	Q14240 (+1)	46 kDa	95 % (0.00042)	0	7	5	37	43	35
40S ribosomal protein S16 OS=Homo sapiens GN=RPS16 PE=1 SV=2	P62249	16 kDa	95 % (0.00065)	3	7	9	37	41	32
Structural maintenance of chromosomes protein 2 OS=Homo sapiens GN=SMC2 PE=1 SV=2	O95347	136 kDa	95 % (0.0054)	1	3	9	37	35	23
Cold shock domain-containing protein E1 OS=Homo sapiens GN=CSDE1 PE=4 SV=1	E9PGZ0 (+3)	91 kDa	95 % (0.0078)	0	4	13	37	32	25
40S ribosomal protein S9 OS=Homo sapiens GN=RPS9 PE=1 SV=3	P46781	23 kDa	95 % (0.00097)	0	2	10	36	31	33
Poly(rC)-binding protein 1 OS=Homo sapiens GN=PCBP1 PE=1 SV=2	Q15365	37 kDa	95 % (0.0025)	2	7	8	36	31	25
Interleukin enhancer-binding factor 2 OS=Homo sapiens GN=ILF2 PE=1 SV=2	Q12905	43 kDa	95 % (0.0015)	3	6	3	36	29	25
26S proteasome non-ATPase regulatory subunit 3 OS=Homo sapiens GN=PSMD3 PE=1 SV=2	O43242	61 kDa	95 % (0.0031)	0	4	11	36	28	29
Valine--tRNA ligase OS=Homo sapiens GN=VARS PE=1 SV=4	P26640	140 kDa	95 % (0.0083)	0	8	18	35	48	38
Transcription activator BRG1 OS=Homo sapiens GN=SMARCA4 PE=1 SV=2	P51532 (+5)	185 kDa	95 % (0.0090)	0	5	15	34	53	60
Coatomer subunit beta OS=Homo sapiens GN=COPB1 PE=1 SV=3	P53618	107 kDa	95 % (0.0081)	0	3	16	34	47	34
Elongation factor Tu, mitochondrial OS=Homo sapiens GN=TUFM PE=1 SV=2	P49411	50 kDa	95 % (0.0022)	0	1	6	34	44	29
Heterogeneous nuclear ribonucleoprotein H2 OS=Homo sapiens GN=HNRNPH2 PE=1 SV=1	P55795	49 kDa	95 % (0.00082)	0	4	6	34	39	29
FACT complex subunit SSRP1 OS=Homo sapiens GN=SSRP1 PE=1 SV=1	Q08945	81 kDa	95 % (0.0018)	0	4	9	34	33	26
DNA mismatch repair protein Msh2 OS=Homo sapiens GN=MSH2 PE=1 SV=1	P43246	105 kDa	95 % (0.0068)	1	5	15	33	52	42
40S ribosomal protein S18 OS=Homo sapiens GN=RPS18 PE=1 SV=3	P62269	18 kDa	95 % (0.0029)	1	3	12	33	48	43
Calcium-binding mitochondrial carrier protein Aralar2 OS=Homo sapiens GN=SLC25A13 PE=1 SV=2	Q9UJS0 (+1)	74 kDa	95 % (0.0033)	0	5	14	33	40	44
CCR4-NOT transcription complex subunit 1 OS=Homo sapiens GN=CNOT1 PE=1 SV=2	A5YKK6 (+1)	267 kDa	95 % (0.00017)	0	3	3	33	29	36
Nucleophosmin OS=Homo sapiens GN=NPM1 PE=1 SV=2	P06748	33 kDa	95 % (0.0013)	3	6	10	33	29	26
40S ribosomal protein S11 OS=Homo sapiens GN=RPS11 PE=1 SV=3	P62280	18 kDa	95 % (0.0027)	1	3	7	33	23	25
DNA topoisomerase 1 OS=Homo sapiens GN=TOP1 PE=1 SV=2	P11387	91 kDa	95 % (0.0015)	0	1	3	32	49	45
Isoform 3 of Poly(rC)-binding protein 2 OS=Homo sapiens GN=PCBP2	Q15366-3 (+1)	38 kDa	95 % (0.0032)	1	7	11	32	30	25
Isoform 5 of Septin-9 OS=Homo sapiens GN=SEPT9	Q9UHD8-5	65 kDa	95 % (0.0011)	0	2	9	32	29	27
Arginine--tRNA ligase, cytoplasmic OS=Homo sapiens GN=RARS PE=1 SV=2	P54136	75 kDa	95 % (0.0016)	0	3	5	32	29	22
Elongation factor 1-delta OS=Homo sapiens GN=EEF1D PE=1 SV=5	P29692	31 kDa	95 % (0.0030)	4	5	11	32	25	25
Lipopolysaccharide-responsive and beige-like anchor protein OS=Homo sapiens GN=LRBA PE=4 SV=1	F5H1X8 (+1)	318 kDa	95 % (0.0062)	0	0	0	32	20	40
Isoform 3 of Protein diaphanous homolog 1 OS=Homo sapiens GN=DIAPH1	O60610-3 (+2)	140 kDa	95 % (0.0089)	0	1	2	32	20	17
26S protease regulatory subunit 4 OS=Homo sapiens GN=PSMC1 PE=1 SV=1	P62191	49 kDa	95 % (0.00013)	0	0	0	31	31	25
Asparagine--tRNA ligase, cytoplasmic OS=Homo sapiens GN=NARS PE=1 SV=1	O43776	63 kDa	95 % (0.0028)	0	5	5	31	31	21
Glutamine--fructose-6-phosphate aminotransferase [isomerizing] 1 OS=Homo sapiens GN=GFPT1 PE=1 SV=3	Q06210 (+1)	79 kDa	95 % (0.0035)	0	0	7	30	28	20
ATP-binding cassette sub-family E member 1 OS=Homo sapiens GN=ABCE1 PE=1 SV=1	P61221	67 kDa	95 % (0.0036)	0	1	4	30	27	18
ATP-binding cassette sub-family F member 1 OS=Homo sapiens GN=ABCF1 PE=1 SV=2	Q8NE71	96 kDa	95 % (0.00019)	0	3	5	30	26	27
60S ribosomal protein L26-like 1 OS=Homo sapiens GN=RPL26L1 PE=1 SV=1	Q9UNX3	17 kDa	95 % (0.0068)	0	2	3	30	20	17
Probable global transcription activator SNF2L1 OS=Homo sapiens GN=SMARCA1 PE=1 SV=2	P28370 (+1)	123 kDa	95 % (0.0059)	0	6	11	29	40	28
Tight junction protein ZO-2 OS=Homo sapiens GN=TJP2 PE=1 SV=2	Q9UDY2 (+2)	134 kDa	95 % (0.0023)	0	2	10	29	31	25
Acetyl-CoA acetyltransferase, cytosolic OS=Homo sapiens GN=ACAT2 PE=1 SV=2	Q9BWD1	41 kDa	95 % (0.00058)	5	4	7	29	29	23
Isoform B of Phosphate carrier protein, mitochondrial OS=Homo sapiens GN=SLC25A3	Q00325-2	40 kDa	95 % (0.00040)	0	1	3	29	27	22
Asparagine synthetase OS=Homo sapiens GN=ASNS PE=4 SV=1	E9PCI3 (+1)	62 kDa	95 % (0.0031)	0	2	7	29	24	20
Cystathionine beta-synthase OS=Homo sapiens GN=CBS PE=1 SV=2	P35520 (+1)	61 kDa	95 % (0.0093)	1	4	5	29	21	16
Condensin complex subunit 1 OS=Homo sapiens GN=NCAPD2 PE=1 SV=3	Q15021	157 kDa	95 % (0.0067)	0	1	3	29	16	20
Leucine-rich repeat-containing protein 47 OS=Homo sapiens GN=LRRC47 PE=1 SV=1	Q8N1G4	63 kDa	95 % (0.0062)	0	2	11	28	44	33
Importin-9 OS=Homo sapiens GN=IPO9 PE=1 SV=3	Q96P70	116 kDa	95 % (0.0064)	0	5	11	28	35	24
Programmed cell death 6-interacting protein OS=Homo sapiens GN=PDCD6IP PE=1 SV=1	Q8WUM4 (+1)	96 kDa	95 % (0.0017)	0	0	2	28	33	21
Developmental pluripotency-associated protein 4 OS=Homo sapiens GN=DPPA4 PE=1 SV=2	Q7L190	34 kDa	95 % (0.00027)	0	0	5	28	32	27
Proliferation-associated protein 2G4 OS=Homo sapiens GN=PA2G4 PE=1 SV=3	Q9UQ80	44 kDa	95 % (0.0015)	0	1	1	28	25	18
Ribosomal L1 domain-containing protein 1 OS=Homo sapiens GN=RSL1D1 PE=1 SV=3	O76021	55 kDa	95 % (0.0042)	0	0	1	28	18	17
Trifunctional enzyme subunit alpha, mitochondrial OS=Homo sapiens GN=HADHA PE=1 SV=2	P40939	83 kDa	95 % (0.00072)	0	1	8	27	31	29
Superkiller viralicidic activity 2-like 2 OS=Homo sapiens GN=SKIV2L2 PE=1 SV=3	P42285	118 kDa	95 % (0.00038)	0	2	6	27	28	24
Fragile X mental retardation syndrome-related protein 1 OS=Homo sapiens GN=FXR1 PE=1 SV=3	P51114	70 kDa	95 % (0.0049)	0	0	5	27	24	16
ATPase, Na+/K+ transporting, alpha 2 (+) polypeptide OS=Homo sapiens GN=ATP1A2 PE=3 SV=1	B1AKY9 (+1)	111 kDa	95 % (0.00056)	0	4	3	27	21	23
Heterogeneous nuclear ribonucleoprotein F OS=Homo sapiens GN=HNRNPF PE=1 SV=3	P52597	46 kDa	95 % (0.0029)	0	4	6	26	41	35
Activating signal cointegrator 1 complex subunit 3 OS=Homo sapiens GN=ASCC3 PE=1 SV=3	Q8N3C0	251 kDa	95 % (0.0064)	0	4	7	26	28	42
Solute carrier family 2, facilitated glucose transporter member 1 OS=Homo sapiens GN=SLC2A1 PE=1 SV=2	P11166	54 kDa	95 % (0.0012)	1	3	3	26	24	18
60S ribosomal protein L13a OS=Homo sapiens GN=RPL13A PE=1 SV=2	P40429	24 kDa	95 % (0.0033)	0	1	1	26	22	15
KH domain-containing, RNA-binding, signal transduction-associated protein 1 OS=Homo sapiens GN=KHDRBS1 PE=1 SV=1	Q07666	48 kDa	95 % (0.0059)	0	3	5	26	19	16
DNA-directed RNA polymerase I subunit RPA1 OS=Homo sapiens GN=POLR1A PE=1 SV=2	O95602	195 kDa	95 % (0.0029)	0	0	2	26	16	19
26S protease regulatory subunit 10B OS=Homo sapiens GN=PSMC6 PE=1 SV=1	P62333	44 kDa	95 % (0.0089)	0	1	2	26	15	15
Eukaryotic initiation factor 4A-III OS=Homo sapiens GN=EIF4A3 PE=1 SV=4	P38919	47 kDa	95 % (0.0096)	0	3	4	25	44	26
26S protease regulatory subunit 8 OS=Homo sapiens GN=PSMC5 PE=1 SV=1	P62195	46 kDa	95 % (0.0017)	0	0	0	25	35	23
PC4 and SFRS1-interacting protein OS=Homo sapiens GN=PSIP1 PE=1 SV=1	O75475	60 kDa	95 % (0.0074)	0	4	11	25	34	24
Cytoplasmic FMR1-interacting protein 1 OS=Homo sapiens GN=CYFIP1 PE=1 SV=1	Q7L576	145 kDa	95 % (0.0060)	0	2	10	25	30	21
Isoform 2 of Kinesin-like protein KIF1A OS=Homo sapiens GN=KIF1A	Q12756-2 (+2)	203 kDa	95 % (0.00069)	0	4	7	25	27	30
Putative ribosomal RNA methyltransferase NOP2 OS=Homo sapiens GN=NOP2 PE=1 SV=2	P46087 (+1)	89 kDa	95 % (< 0.00010)	0	2	4	25	27	24
Alpha-centractin OS=Homo sapiens GN=ACTR1A PE=1 SV=1	P61163	43 kDa	95 % (0.00020)	1	3	2	25	20	22
Guanine nucleotide-binding protein subunit beta-2-like 1 OS=Homo sapiens GN=GNB2L1 PE=1 SV=3	P63244	35 kDa	95 % (0.0027)	4	4	6	25	20	17
Gem-associated protein 5 OS=Homo sapiens GN=GEMIN5 PE=1 SV=3	Q8TEQ6	169 kDa	95 % (0.0033)	0	0	7	25	18	22
40S ribosomal protein S14 OS=Homo sapiens GN=RPS14 PE=1 SV=3	P62263	16 kDa	95 % (0.00018)	3	2	6	24	27	28
60S ribosomal protein L9 OS=Homo sapiens GN=RPL9 PE=1 SV=1	P32969	22 kDa	95 % (< 0.00010)	0	1	2	24	22	23
tRNA-splicing ligase RtcB homolog OS=Homo sapiens GN=C22orf28 PE=1 SV=1	Q9Y3I0	55 kDa	95 % (0.00052)	0	0	0	24	21	17
Suppressor of G2 allele of SKP1 homolog OS=Homo sapiens GN=SUGT1 PE=1 SV=3	Q9Y2Z0	41 kDa	95 % (0.0019)	0	0	5	24	21	17
60S ribosomal protein L18 (Fragment) OS=Homo sapiens GN=RPL18 PE=3 SV=1	J3QQ67	22 kDa	95 % (0.0029)	0	4	3	24	17	17
Tripeptidyl peptidase II OS=Homo sapiens GN=TPP2 PE=2 SV=1	Q5VZU9 (+1)	140 kDa	95 % (0.0017)	0	0	5	23	27	19
Nicotinamide phosphoribosyltransferase OS=Homo sapiens GN=NAMPT PE=1 SV=1	P43490	56 kDa	95 % (0.0014)	0	0	0	23	25	16
Vacuolar protein sorting-associated protein 35 OS=Homo sapiens GN=VPS35 PE=1 SV=2	Q96QK1	92 kDa	95 % (0.0069)	0	3	6	23	25	15
Ribonucleoside-diphosphate reductase large subunit OS=Homo sapiens GN=RRM1 PE=1 SV=1	P23921	90 kDa	95 % (0.0020)	0	0	3	23	21	15
Tryptophan--tRNA ligase, cytoplasmic OS=Homo sapiens GN=WARS PE=1 SV=2	P23381	53 kDa	95 % (0.0032)	0	0	0	23	20	13
rRNA 2'-O-methyltransferase fibrillarin OS=Homo sapiens GN=FBL PE=1 SV=2	P22087	34 kDa	95 % (0.0039)	0	1	3	23	17	14
E3 ubiquitin-protein ligase UBR5 OS=Homo sapiens GN=UBR5 PE=4 SV=1	J3KMW7 (+1)	309 kDa	95 % (0.0074)	2	0	0	23	13	26
RanBP2-like and GRIP domain-containing protein 3 OS=Homo sapiens GN=RGPD3 PE=2 SV=2	A6NKT7 (+1)	197 kDa	95 % (0.0086)	1	1	6	22	39	43
RNA-binding protein Raly OS=Homo sapiens GN=RALY PE=1 SV=1	Q9UKM9	32 kDa	95 % (0.0029)	0	3	6	22	34	29
Fascin OS=Homo sapiens GN=FSCN1 PE=3 SV=1	J3KNT0 (+1)	52 kDa	95 % (0.0042)	0	0	2	22	25	14
26S protease regulatory subunit 6A OS=Homo sapiens GN=PSMC3 PE=1 SV=3	P17980	49 kDa	95 % (0.00056)	0	0	0	22	22	16
Hexokinase-2 OS=Homo sapiens GN=HK2 PE=1 SV=2	P52789	102 kDa	95 % (0.0046)	0	5	10	22	21	22
La-related protein 1 OS=Homo sapiens GN=LARP1 PE=1 SV=2	Q6PKG0	124 kDa	95 % (0.0030)	0	1	3	22	15	15
Ras GTPase-activating-like protein IQGAP2 OS=Homo sapiens GN=IQGAP2 PE=1 SV=4	Q13576	181 kDa	95 % (0.0053)	0	0	4	21	29	38
60S ribosomal protein L24 OS=Homo sapiens GN=RPL24 PE=1 SV=1	P83731	18 kDa	95 % (0.0088)	0	5	7	21	26	16
CTP synthase 1 OS=Homo sapiens GN=CTPS1 PE=1 SV=2	P17812	67 kDa	95 % (0.0016)	0	2	6	21	25	19
26S protease regulatory subunit 7 OS=Homo sapiens GN=PSMC2 PE=1 SV=3	P35998	49 kDa	95 % (0.00016)	0	1	4	21	24	22
Small subunit processome component 20 homolog OS=Homo sapiens GN=UTP20 PE=1 SV=3	O75691	318 kDa	95 % (0.00036)	0	0	1	21	21	27
Platelet-activating factor acetylhydrolase IB subunit alpha OS=Homo sapiens GN=PAFAH1B1 PE=1 SV=2	P43034	47 kDa	95 % (0.0020)	0	0	0	21	20	13
Melanoma-associated antigen D2 OS=Homo sapiens GN=MAGED2 PE=1 SV=2	Q9UNF1	65 kDa	95 % (0.00056)	0	0	3	21	19	16
Eukaryotic translation initiation factor 2 subunit 1 OS=Homo sapiens GN=EIF2S1 PE=1 SV=3	P05198	36 kDa	95 % (0.00026)	0	2	4	21	18	20
3-ketoacyl-CoA thiolase, mitochondrial OS=Homo sapiens GN=ACAA2 PE=1 SV=2	P42765	42 kDa	95 % (0.00038)	0	2	1	21	18	16
Spliceosome RNA helicase DDX39B OS=Homo sapiens GN=DDX39B PE=4 SV=1	F8VQ10 (+2)	51 kDa	95 % (0.0039)	0	0	2	21	18	12
Puromycin-sensitive aminopeptidase OS=Homo sapiens GN=NPEPPS PE=4 SV=1	E9PLK3 (+1)	103 kDa	95 % (0.0055)	0	2	5	21	15	14
E3 ubiquitin-protein ligase TRIM71 OS=Homo sapiens GN=TRIM71 PE=2 SV=1	Q2Q1W2	93 kDa	95 % (0.0087)	0	2	8	20	36	29
ATP-dependent RNA helicase DHX29 OS=Homo sapiens GN=DHX29 PE=1 SV=2	Q7Z478	155 kDa	95 % (0.0029)	0	3	4	20	27	18
Proliferating cell nuclear antigen OS=Homo sapiens GN=PCNA PE=1 SV=1	P12004	29 kDa	95 % (0.0035)	1	4	6	20	25	17
Spermatid perinuclear RNA-binding protein OS=Homo sapiens GN=STRBP PE=1 SV=1	Q96SI9 (+1)	74 kDa	95 % (0.0018)	1	1	8	20	22	21
Solute carrier family 2, facilitated glucose transporter member 3 OS=Homo sapiens GN=SLC2A3 PE=1 SV=1	P11169	54 kDa	95 % (0.00079)	0	3	5	20	21	25
6-phosphofructokinase OS=Homo sapiens GN=PFKM PE=3 SV=1	J3KNX3 (+1)	93 kDa	95 % (0.0078)	0	4	8	20	21	15
Eukaryotic translation initiation factor 2 subunit 3 OS=Homo sapiens GN=EIF2S3 PE=1 SV=3	P41091	51 kDa	95 % (0.0068)	0	0	0	20	19	10
Sister chromatid cohesion protein PDS5 homolog B OS=Homo sapiens GN=PDS5B PE=1 SV=1	Q9NTI5 (+1)	165 kDa	95 % (0.00015)	0	0	3	20	18	21
Nucleolar protein 58 OS=Homo sapiens GN=NOP58 PE=1 SV=1	Q9Y2X3	60 kDa	95 % (0.00093)	0	0	3	20	16	15
UDP-glucose 6-dehydrogenase OS=Homo sapiens GN=UGDH PE=1 SV=1	O60701	55 kDa	95 % (0.0026)	0	0	1	20	16	12
AFG3-like protein 2 OS=Homo sapiens GN=AFG3L2 PE=1 SV=2	Q9Y4W6	89 kDa	95 % (0.0065)	0	1	1	20	12	12
ELAV-like protein 1 OS=Homo sapiens GN=ELAVL1 PE=2 SV=1	B4DVB8 (+1)	39 kDa	95 % (0.0087)	0	0	3	20	12	12
Vimentin OS=Homo sapiens GN=VIM PE=1 SV=4	P08670	54 kDa	95 % (0.0014)	0	2	4	19	26	27
Lon protease homolog, mitochondrial OS=Homo sapiens GN=LONP1 PE=4 SV=1	K7EJE8 (+3)	93 kDa	95 % (0.0028)	0	1	3	19	24	15
Actin-related protein 2 OS=Homo sapiens GN=ACTR2 PE=1 SV=1	P61160	45 kDa	95 % (0.00018)	3	3	4	19	23	23
Replication protein A 70 kDa DNA-binding subunit OS=Homo sapiens GN=RPA1 PE=1 SV=2	P27694	68 kDa	95 % (0.00087)	0	2	3	19	22	16
Band 4.1-like protein 2 OS=Homo sapiens GN=EPB41L2 PE=4 SV=1	E9PHY5	104 kDa	95 % (< 0.00010)	0	0	1	19	21	19
Isoform 2 of Cytoplasmic FMR1-interacting protein 2 OS=Homo sapiens GN=CYFIP2	Q96F07-2	146 kDa	95 % (0.0012)	0	0	6	19	20	18
ATP-dependent RNA helicase DDX39A OS=Homo sapiens GN=DDX39A PE=1 SV=2	O00148	49 kDa	95 % (0.0042)	0	0	2	19	18	11
Histone H3.3 (Fragment) OS=Homo sapiens GN=H3F3B PE=4 SV=1	K7EK07 (+1)	15 kDa	95 % (0.0049)	0	4	8	19	17	22
Histone H3.2 OS=Homo sapiens GN=HIST2H3A PE=1 SV=3	Q71DI3	15 kDa	95 % (0.0045)	0	5	8	19	17	20
Ran GTPase-activating protein 1 OS=Homo sapiens GN=RANGAP1 PE=1 SV=1	P46060	64 kDa	95 % (0.00043)	0	1	4	19	16	18
S-adenosylmethionine synthase isoform type-2 OS=Homo sapiens GN=MAT2A PE=1 SV=1	P31153	44 kDa	95 % (0.0061)	1	1	1	19	16	10
Nck-associated protein 1 OS=Homo sapiens GN=NCKAP1 PE=1 SV=1	Q9Y2A7 (+1)	129 kDa	95 % (0.00078)	0	0	3	19	15	15
Probable ATP-dependent RNA helicase DDX6 OS=Homo sapiens GN=DDX6 PE=1 SV=2	P26196	54 kDa	95 % (0.00036)	0	0	0	19	14	16
Huntingtin OS=Homo sapiens GN=HTT PE=1 SV=2	P42858	348 kDa	95 % (0.00076)	0	0	0	19	13	17
Catenin beta-1 OS=Homo sapiens GN=CTNNB1 PE=2 SV=1	B4DGU4 (+1)	85 kDa	95 % (0.0038)	1	0	2	19	13	12
Isoform 2 of Insulin-like growth factor 2 mRNA-binding protein 2 OS=Homo sapiens GN=IGF2BP2	Q9Y6M1-1 (+2)	62 kDa	95 % (0.0054)	0	1	5	18	29	20
E3 ubiquitin-protein ligase HECTD1 OS=Homo sapiens GN=HECTD1 PE=1 SV=3	Q9ULT8	289 kDa	95 % (0.0018)	0	0	0	18	26	29
Flap endonuclease 1 OS=Homo sapiens GN=FEN1 PE=1 SV=1	P39748	43 kDa	95 % (0.00054)	0	1	3	18	24	21
TAR DNA-binding protein 43 OS=Homo sapiens GN=TARDBP PE=1 SV=1	Q13148 (+1)	45 kDa	95 % (0.00016)	0	0	0	18	23	22
Far upstream element-binding protein 3 OS=Homo sapiens GN=FUBP3 PE=1 SV=2	Q96I24	62 kDa	95 % (0.00056)	2	1	5	18	22	22
Ubiquitin carboxyl-terminal hydrolase 5 OS=Homo sapiens GN=USP5 PE=1 SV=2	P45974 (+1)	96 kDa	95 % (0.0010)	0	1	5	18	22	18
Calpain-1 catalytic subunit OS=Homo sapiens GN=CAPN1 PE=1 SV=1	P07384	82 kDa	95 % (0.0014)	0	0	4	18	22	16
ATP-dependent RNA helicase DDX19A OS=Homo sapiens GN=DDX19A PE=1 SV=1	Q9NUU7	54 kDa	95 % (0.00083)	0	0	0	18	22	15
60S ribosomal protein L17 OS=Homo sapiens GN=RPL17 PE=1 SV=3	P18621 (+3)	21 kDa	95 % (0.0017)	0	1	3	18	19	13
Phenylalanine--tRNA ligase beta subunit OS=Homo sapiens GN=FARSB PE=1 SV=3	Q9NSD9	66 kDa	95 % (0.0019)	0	3	7	18	18	18
40S ribosomal protein S20 OS=Homo sapiens GN=RPS20 PE=1 SV=1	P60866	13 kDa	95 % (< 0.00010)	2	1	3	18	18	16
Guanine nucleotide-binding protein G(k) subunit alpha OS=Homo sapiens GN=GNAI3 PE=1 SV=3	P08754	41 kDa	95 % (0.0019)	1	1	3	18	16	12
Brefeldin A-inhibited guanine nucleotide-exchange protein 1 OS=Homo sapiens GN=ARFGEF1 PE=1 SV=2	Q9Y6D6	209 kDa	95 % (< 0.00010)	0	0	0	18	15	15
Mitochondrial import inner membrane translocase subunit TIM44 OS=Homo sapiens GN=TIMM44 PE=1 SV=2	O43615	51 kDa	95 % (0.00046)	0	0	0	18	15	13
Mitochondrial 2-oxoglutarate/malate carrier protein OS=Homo sapiens GN=SLC25A11 PE=1 SV=3	Q02978	34 kDa	95 % (0.0037)	0	0	0	18	14	10
Phosphatidylinositide phosphatase SAC1 OS=Homo sapiens GN=SACM1L PE=1 SV=2	Q9NTJ5	67 kDa	95 % (0.0023)	0	0	2	18	13	12
Bifunctional 3'-phosphoadenosine 5'-phosphosulfate synthase 1 OS=Homo sapiens GN=PAPSS1 PE=1 SV=2	O43252	71 kDa	95 % (0.0023)	0	0	2	18	13	12
Glycogen debranching enzyme OS=Homo sapiens GN=AGL PE=1 SV=3	P35573	175 kDa	95 % (0.0047)	0	0	4	18	13	12
Sterol-4-alpha-carboxylate 3-dehydrogenase, decarboxylating OS=Homo sapiens GN=NSDHL PE=1 SV=2	Q15738	42 kDa	95 % (0.0018)	0	0	1	18	12	13
Isoform 2 of Putative ATP-dependent RNA helicase DHX30 OS=Homo sapiens GN=DHX30	Q7L2E3-2	136 kDa	95 % (0.0095)	0	1	6	17	31	22
AP-2 complex subunit alpha-1 OS=Homo sapiens GN=AP2A1 PE=1 SV=3	O95782 (+1)	108 kDa	95 % (0.0060)	0	2	6	17	29	25
60S ribosomal protein L10 OS=Homo sapiens GN=RPL10 PE=1 SV=4	P27635	25 kDa	95 % (0.0083)	0	2	4	17	28	17
Rab3 GTPase-activating protein non-catalytic subunit OS=Homo sapiens GN=RAB3GAP2 PE=1 SV=1	Q9H2M9	156 kDa	95 % (0.0033)	0	3	5	17	26	25
40S ribosomal protein S25 OS=Homo sapiens GN=RPS25 PE=1 SV=1	P62851	14 kDa	95 % (0.0029)	0	3	5	17	24	18
ATP-dependent RNA helicase DDX19B OS=Homo sapiens GN=DDX19B PE=4 SV=1	H3BQK0 (+1)	55 kDa	95 % (0.0037)	0	0	0	17	23	13
AP-1 complex subunit beta-1 OS=Homo sapiens GN=AP1B1 PE=1 SV=2	Q10567 (+2)	105 kDa	95 % (0.00047)	0	0	3	17	19	15
6-phosphogluconate dehydrogenase, decarboxylating OS=Homo sapiens GN=PGD PE=2 SV=1	B4DQJ8 (+1)	52 kDa	95 % (0.00056)	0	1	2	17	19	14
Exportin-5 OS=Homo sapiens GN=XPO5 PE=1 SV=1	Q9HAV4	136 kDa	95 % (0.0040)	0	0	0	17	18	10
Intron-binding protein aquarius OS=Homo sapiens GN=AQR PE=1 SV=4	O60306	171 kDa	95 % (0.0019)	0	0	2	17	15	11
Ras-related protein Rab-13 OS=Homo sapiens GN=RAB13 PE=1 SV=1	P51153	23 kDa	95 % (0.00051)	0	2	1	17	14	13
Pescadillo homolog OS=Homo sapiens GN=PES1 PE=1 SV=1	O00541 (+1)	68 kDa	95 % (0.0049)	0	0	2	17	12	10
WD repeat-containing protein 82 OS=Homo sapiens GN=WDR82 PE=1 SV=1	Q6UXN9	35 kDa	95 % (0.0056)	1	0	1	17	11	10
Isoform B of Ras GTPase-activating protein-binding protein 2 OS=Homo sapiens GN=G3BP2	Q9UN86-2	51 kDa	95 % (0.0034)	0	2	4	16	25	19
Long-chain-fatty-acid--CoA ligase 4 OS=Homo sapiens GN=ACSL4 PE=1 SV=2	O60488 (+1)	79 kDa	95 % (0.00087)	0	2	1	16	22	17
40S ribosomal protein S23 OS=Homo sapiens GN=RPS23 PE=1 SV=3	P62266	16 kDa	95 % (0.0022)	0	3	6	16	19	16
Transformation/transcription domain-associated protein OS=Homo sapiens GN=TRRAP PE=4 SV=2	F2Z2U4	436 kDa	95 % (0.0094)	0	0	0	16	16	29
Farnesyl pyrophosphate synthase OS=Homo sapiens GN=FDPS PE=1 SV=4	P14324 (+1)	48 kDa	95 % (0.00046)	1	3	5	16	16	15
E3 ubiquitin-protein ligase BRE1A OS=Homo sapiens GN=RNF20 PE=1 SV=2	Q5VTR2	114 kDa	95 % (0.0059)	0	2	5	16	14	22
Aspartate--tRNA ligase, cytoplasmic OS=Homo sapiens GN=DARS PE=1 SV=2	P14868	57 kDa	95 % (< 0.00010)	0	0	0	16	14	13
26S proteasome non-ATPase regulatory subunit 12 OS=Homo sapiens GN=PSMD12 PE=1 SV=3	O00232	53 kDa	95 % (< 0.00010)	0	0	0	16	14	13
Protein transport protein Sec31A OS=Homo sapiens GN=SEC31A PE=4 SV=1	D6REX3 (+8)	136 kDa	95 % (0.00015)	0	1	0	16	13	16
Dynamin-2 OS=Homo sapiens GN=DNM2 PE=1 SV=2	P50570	98 kDa	95 % (0.00034)	0	0	0	16	13	12
Very-long-chain (3R)-3-hydroxyacyl-[acyl-carrier protein] dehydratase 3 OS=Homo sapiens GN=PTPLAD1 PE=1 SV=2	Q9P035	43 kDa	95 % (0.0028)	0	0	3	16	12	11
Spectrin beta chain, non-erythrocytic 2 OS=Homo sapiens GN=SPTBN2 PE=1 SV=3	O15020 (+1)	271 kDa	95 % (0.0021)	0	1	1	16	10	14
26S protease regulatory subunit 6B OS=Homo sapiens GN=PSMC4 PE=1 SV=2	P43686	47 kDa	95 % (0.0065)	0	0	0	15	29	20
40S ribosomal protein S8 OS=Homo sapiens GN=RPS8 PE=4 SV=1	Q5JR95 (+1)	22 kDa	95 % (0.0033)	0	1	3	15	25	22
Condensin complex subunit 3 OS=Homo sapiens GN=NCAPG PE=1 SV=1	Q9BPX3	114 kDa	95 % (0.0026)	0	0	2	15	23	16
Exportin-T OS=Homo sapiens GN=XPOT PE=1 SV=2	O43592	110 kDa	95 % (0.0010)	0	1	3	15	21	18
Sister chromatid cohesion protein PDS5 homolog A OS=Homo sapiens GN=PDS5A PE=1 SV=1	Q29RF7	151 kDa	95 % (0.00056)	0	0	3	15	19	19
Regulator of nonsense transcripts 1 OS=Homo sapiens GN=UPF1 PE=1 SV=2	Q92900 (+1)	124 kDa	95 % (0.0019)	0	0	4	15	19	14
Alkyldihydroxyacetonephosphate synthase, peroxisomal OS=Homo sapiens GN=AGPS PE=1 SV=1	O00116	73 kDa	95 % (0.0015)	0	0	1	15	17	11
Ubiquitin carboxyl-terminal hydrolase 10 OS=Homo sapiens GN=USP10 PE=1 SV=2	Q14694	87 kDa	95 % (0.0027)	0	0	2	15	16	10
SUMO-activating enzyme subunit 1 OS=Homo sapiens GN=SAE1 PE=1 SV=1	Q9UBE0	38 kDa	95 % (0.00063)	0	0	1	15	15	11
Tubulin-specific chaperone D OS=Homo sapiens GN=TBCD PE=4 SV=1	J3KR97 (+2)	137 kDa	95 % (0.0018)	0	0	2	15	14	10
Tubulin tyrosine ligase-like family, member 12 OS=Homo sapiens GN=TTLL12 PE=4 SV=1	B1AH89 (+1)	74 kDa	95 % (0.0026)	0	1	3	15	13	10
Isoform 3 of E3 ubiquitin-protein ligase TRIP12 OS=Homo sapiens GN=TRIP12	Q14669-3	226 kDa	95 % (0.00014)	1	1	1	15	12	14
Guanine nucleotide-binding protein G(i) subunit alpha-2 OS=Homo sapiens GN=GNAI2 PE=1 SV=3	P04899	40 kDa	95 % (0.0013)	1	1	3	15	12	11
Eukaryotic translation initiation factor 3 subunit H OS=Homo sapiens GN=EIF3S3 PE=2 SV=1	B3KS98	42 kDa	95 % (0.0024)	0	0	2	15	10	11
Fanconi anemia group D2 protein OS=Homo sapiens GN=FANCD2 PE=1 SV=1	Q9BXW9 (+1)	166 kDa	95 % (0.0026)	0	1	0	15	10	10
Sal-like protein 2 OS=Homo sapiens GN=SALL2 PE=1 SV=4	Q9Y467	105 kDa	95 % (0.0028)	0	1	3	14	22	17
Eukaryotic translation initiation factor 2A OS=Homo sapiens GN=EIF2A PE=1 SV=3	Q9BY44	65 kDa	95 % (0.0013)	0	0	3	14	20	17
Cell division cycle and apoptosis regulator protein 1 OS=Homo sapiens GN=CCAR1 PE=1 SV=2	Q8IX12 (+1)	133 kDa	95 % (0.0010)	0	2	0	14	18	13
Splicing factor U2AF 65 kDa subunit OS=Homo sapiens GN=U2AF2 PE=1 SV=4	P26368 (+1)	54 kDa	95 % (0.0075)	0	4	6	14	18	13
6-phosphofructokinase, liver type OS=Homo sapiens GN=PFKL PE=1 SV=6	P17858	85 kDa	95 % (0.0061)	0	2	4	14	18	11
Heterogeneous nuclear ribonucleoprotein D-like OS=Homo sapiens GN=HNRPDL PE=1 SV=3	O14979	46 kDa	95 % (0.00085)	3	1	3	14	17	13
Lysine-specific histone demethylase 1A OS=Homo sapiens GN=KDM1A PE=4 SV=1	F6S0T5 (+2)	95 kDa	95 % (0.00056)	0	0	2	14	16	12
Replication factor C subunit 2 OS=Homo sapiens GN=RFC2 PE=1 SV=3	P35250	39 kDa	95 % (< 0.00010)	0	0	2	14	15	14
Lysophosphatidylcholine acyltransferase 1 OS=Homo sapiens GN=LPCAT1 PE=1 SV=2	Q8NF37	59 kDa	95 % (0.00020)	0	0	0	14	14	11
Serine hydroxymethyltransferase, mitochondrial OS=Homo sapiens GN=SHMT2 PE=1 SV=3	P34897 (+1)	56 kDa	95 % (0.00014)	0	0	0	14	13	11
Transportin-3 OS=Homo sapiens GN=TNPO3 PE=1 SV=3	Q9Y5L0 (+1)	104 kDa	95 % (0.00048)	0	0	0	14	12	10
Medium-chain specific acyl-CoA dehydrogenase, mitochondrial OS=Homo sapiens GN=ACADM PE=1 SV=1	P11310 (+2)	47 kDa	95 % (0.00028)	0	0	0	14	11	11
Glutamine--fructose-6-phosphate aminotransferase [isomerizing] 2 OS=Homo sapiens GN=GFPT2 PE=1 SV=3	O94808	77 kDa	95 % (0.0075)	0	0	6	13	21	18
Isoform 4 of Cytosolic acyl coenzyme A thioester hydrolase OS=Homo sapiens GN=ACOT7	O00154-4	37 kDa	95 % (0.0086)	0	0	4	13	21	13
Baculoviral IAP repeat-containing protein 6 OS=Homo sapiens GN=BIRC6 PE=1 SV=2	Q9NR09	530 kDa	95 % (0.0092)	0	0	0	13	18	27
ATP synthase subunit O, mitochondrial OS=Homo sapiens GN=ATP5O PE=1 SV=1	P48047	23 kDa	95 % (0.00046)	0	0	0	13	18	15
Emerin OS=Homo sapiens GN=EMD PE=1 SV=1	P50402	29 kDa	95 % (0.0050)	0	1	3	13	18	11
DnaJ homolog subfamily A member 1 OS=Homo sapiens GN=DNAJA1 PE=1 SV=2	P31689	45 kDa	95 % (< 0.00010)	0	0	0	13	15	16
Phenylalanine--tRNA ligase alpha subunit OS=Homo sapiens GN=FARSA PE=1 SV=3	Q9Y285	58 kDa	95 % (0.0021)	0	0	5	13	14	14
Carbamoyl-phosphate synthase [ammonia], mitochondrial OS=Homo sapiens GN=CPS1 PE=3 SV=1	J3KQL0 (+1)	166 kDa	95 % (0.0011)	0	1	2	13	14	10
60S ribosomal protein L23a OS=Homo sapiens GN=RPL23A PE=1 SV=1	P62750	18 kDa	95 % (< 0.00010)	0	0	0	13	12	11
60S ribosomal protein L21 OS=Homo sapiens GN=RPL21 PE=1 SV=2	P46778	19 kDa	95 % (0.00061)	0	3	2	13	12	11
Sec1 family domain-containing protein 1 OS=Homo sapiens GN=SCFD1 PE=1 SV=4	Q8WVM8	72 kDa	95 % (0.0012)	0	1	3	13	12	10
Guanine nucleotide-binding protein G(I)/G(S)/G(T) subunit beta-2 OS=Homo sapiens GN=GNB2 PE=1 SV=3	P62879	37 kDa	95 % (0.0015)	0	2	3	13	11	10
Serine/threonine-protein phosphatase PGAM5, mitochondrial OS=Homo sapiens GN=PGAM5 PE=1 SV=2	Q96HS1	32 kDa	95 % (0.00054)	0	1	2	13	10	12
Ras-related protein Rab-7a OS=Homo sapiens GN=RAB7A PE=1 SV=1	P51149	23 kDa	95 % (0.00039)	0	0	0	13	10	10
WD repeat-containing protein 3 OS=Homo sapiens GN=WDR3 PE=1 SV=1	Q9UNX4	106 kDa	95 % (0.0031)	0	1	3	12	19	18
Paired amphipathic helix protein Sin3a OS=Homo sapiens GN=SIN3A PE=1 SV=2	Q96ST3	145 kDa	95 % (0.00048)	0	1	1	12	16	13
DDB1- and CUL4-associated factor 13 OS=Homo sapiens GN=DCAF13 PE=1 SV=2	Q9NV06	51 kDa	95 % (0.00095)	1	2	1	12	16	12
40S ribosomal protein S26 OS=Homo sapiens GN=RPS26 PE=1 SV=3	P62854	13 kDa	95 % (0.0029)	0	1	3	12	15	10
Mediator of RNA polymerase II transcription subunit 14 OS=Homo sapiens GN=MED14 PE=1 SV=2	O60244	161 kDa	95 % (< 0.00010)	1	1	1	12	14	12
ATP-dependent Clp protease ATP-binding subunit clpX-like, mitochondrial OS=Homo sapiens GN=CLPX PE=1 SV=2	O76031	69 kDa	95 % (0.00022)	0	0	2	12	14	12
Fanconi anemia group I protein OS=Homo sapiens GN=FANCI PE=1 SV=4	Q9NVI1	149 kDa	95 % (0.0076)	0	0	0	11	22	15
Eukaryotic translation initiation factor 2 subunit 2 OS=Homo sapiens GN=EIF2S2 PE=1 SV=2	P20042	38 kDa	95 % (0.0065)	0	0	1	11	20	13
Splicing factor 3B subunit 2 OS=Homo sapiens GN=SF3B2 PE=1 SV=2	Q13435	100 kDa	95 % (0.00086)	0	0	1	11	16	14
Isoform 2 of Cyclin-dependent kinase 9 OS=Homo sapiens GN=CDK9	P50750-2 (+1)	53 kDa	95 % (0.00015)	0	0	0	11	14	12
Tricarboxylate transport protein, mitochondrial OS=Homo sapiens GN=SLC25A1 PE=1 SV=2	P53007	34 kDa	95 % (< 0.00010)	0	0	1	11	13	13
Dynein heavy chain 5, axonemal OS=Homo sapiens GN=DNAH5 PE=1 SV=3	Q8TE73	529 kDa	95 % (< 0.00010)	1	2	1	11	11	10
Zinc phosphodiesterase ELAC protein 2 OS=Homo sapiens GN=ELAC2 PE=1 SV=2	Q9BQ52 (+1)	92 kDa	95 % (0.00063)	0	0	0	11	10	14
Sideroflexin-1 OS=Homo sapiens GN=SFXN1 PE=1 SV=4	Q9H9B4	36 kDa	95 % (< 0.00010)	0	0	0	11	10	10
Mitotic checkpoint protein BUB3 OS=Homo sapiens GN=BUB3 PE=1 SV=1	O43684 (+1)	37 kDa	95 % (< 0.00010)	1	1	2	11	10	10
Isoform 2 of Testis-expressed sequence 10 protein OS=Homo sapiens GN=TEX10	Q9NXF1-2 (+1)	104 kDa	95 % (0.0028)	0	0	0	10	17	13
Regulator of chromosome condensation OS=Homo sapiens GN=RCC1 PE=1 SV=1	P18754 (+1)	45 kDa	95 % (0.0028)	0	0	0	10	17	13
Transducin beta-like protein 3 OS=Homo sapiens GN=TBL3 PE=1 SV=2	Q12788	89 kDa	95 % (0.00063)	0	0	1	10	14	12
DnaJ homolog subfamily B member 6 OS=Homo sapiens GN=DNAJB6 PE=1 SV=2	O75190 (+1)	36 kDa	95 % (0.00063)	0	0	0	10	14	11
Calcium-binding mitochondrial carrier protein Aralar1 OS=Homo sapiens GN=SLC25A12 PE=2 SV=1	B3KR64 (+1)	63 kDa	95 % (0.0061)	0	0	4	10	14	10
Replication factor C subunit 4 OS=Homo sapiens GN=RFC4 PE=1 SV=2	P35249	40 kDa	95 % (0.0017)	0	0	0	10	13	16
Nucleoporin NUP188 homolog OS=Homo sapiens GN=NUP188 PE=1 SV=1	Q5SRE5	196 kDa	95 % (0.0011)	0	0	2	10	13	14
HCF N-terminal chain 5 OS=Homo sapiens GN=HCFC1 PE=4 SV=2	A6NEM2 (+1)	213 kDa	95 % (< 0.00010)	0	0	0	10	12	12
Elongation factor Tu GTP-binding domain-containing protein 1 OS=Homo sapiens GN=EFTUD1 PE=1 SV=2	Q7Z2Z2 (+1)	125 kDa	95 % (< 0.00010)	0	0	0	10	12	10
Peptidyl-prolyl cis-trans isomerase FKBP5 OS=Homo sapiens GN=FKBP5 PE=1 SV=2	Q13451	51 kDa	95 % (< 0.00010)	0	0	0	10	10	11
U3 small nucleolar RNA-associated protein 6 homolog OS=Homo sapiens GN=UTP6 PE=1 SV=2	Q9NYH9	70 kDa	95 % (< 0.00010)	0	0	0	10	10	11
